# Supplementary material for: RIDDLE: Race and ethnicity Imputation from Disease history with Deep LEarning
Source: PLoS Comput Biol. 2018 Apr 26;14(4):e1006106. doi: 10.1371/journal.pcbi.1006106 (PMC5940243; doi:10.1371/journal.pcbi.1006106)
Supplement: S1 Data — (TSV) [file pcbi.1006106.s002.tsv]

feat	descript	contrib_ordering	freq_ordering	prop_ordering
gender_F	gender	H (-5034083.2978) > W (-5390771.2763) > B (-5402337.9921) > O (-6266719.7783)	O (472622.0) > W (162056.0) > H (148718.0) > B (119342.0)	O (0.077) > H (0.0408) > W (0.0398) > B (0.0279)
gender_M	gender	H (-3761863.42) > W (-3977192.9265) > B (-4147598.6871) > O (-4718789.6131)	O (403400.0) > W (146242.0) > H (107283.0) > B (88282.0)	O (0.0658) > W (0.0359) > H (0.0294) > B (0.0206)
401.9	Hypertension NOS	H (961793.0274) > B (723387.3245) > W (330416.617) > O (102487.195)	B (86780.0) > W (69227.0) > O (65204.0) > H (38203.0)	B (0.0203) > W (0.017) > O (0.0106) > H (0.0105)
V72.6	Laboratory examination	W (385026.8657) > B (-1114.5324) > O (-23509.3302) > H (-86539.6362)	O (76121.0) > W (54833.0) > B (21576.0) > H (13326.0)	W (0.0135) > O (0.0124) > B (0.005) > H (0.0037)
465.9	Acute upper respiratory infections of unspecified site	H (176425.2921) > B (133654.4557) > W (-23616.3649) > O (-36536.2041)	O (45447.0) > H (40646.0) > B (33732.0) > W (9683.0)	H (0.0111) > B (0.0079) > O (0.0074) > W (0.0024)
V70.0	Routine general medical examination at a health care facility	H (139118.718) > B (-34600.8059) > W (-35159.2247) > O (-259566.6699)	H (42920.0) > O (41037.0) > B (21151.0) > W (14336.0)	H (0.0118) > O (0.0067) > B (0.0049) > W (0.0035)
V72.3	Special investigations and examinations - Gynecological examination	H (-515409.9852) > B (-643566.6626) > W (-665030.5405) > O (-741763.2797)	O (48366.0) > H (41524.0) > B (15398.0) > W (13358.0)	H (0.0114) > O (0.0079) > B (0.0036) > W (0.0033)
789.00	Abdominal pain, unspecified site	H (533874.0787) > B (374665.7121) > W (343653.1047) > O (-45645.9643)	H (36528.0) > B (30112.0) > O (23265.0) > W (19777.0)	H (0.01) > B (0.007) > W (0.0049) > O (0.0038)
599.0	Urinary tract infection, site not specified	H (-100722.1495) > W (-107105.5679) > B (-150898.2631) > O (-263955.074)	O (37343.0) > W (25067.0) > H (23921.0) > B (21222.0)	H (0.0066) > W (0.0062) > O (0.0061) > B (0.005)
786.50	Unspecified chest pain	B (452903.2612) > H (434178.5979) > W (357775.7024) > O (316913.4385)	O (34043.0) > B (29041.0) > W (24840.0) > H (19260.0)	B (0.0068) > W (0.0061) > O (0.0055) > H (0.0053)
272.0	Pure hypercholesterolemia	H (-155413.84) > W (-191403.7741) > B (-275565.8613) > O (-314687.5127)	B (38257.0) > W (30040.0) > O (19472.0) > H (16936.0)	B (0.0089) > W (0.0074) > H (0.0046) > O (0.0032)
493.90	Asthma, unspecified type, without mention of status asthmaticus	H (54895.5712) > B (3230.6033) > W (-37061.9216) > O (-62606.78)	O (37471.0) > B (25808.0) > H (24210.0) > W (11846.0)	H (0.0066) > O (0.0061) > B (0.006) > W (0.0029)
784.0	Headache	H (271518.0507) > B (229682.1024) > W (151111.109) > O (92165.7858)	O (30110.0) > H (26051.0) > B (25392.0) > W (14059.0)	H (0.0071) > B (0.0059) > O (0.0049) > W (0.0035)
250.00	type II diabetes mellitus [non-insulin dependent type] [NIDDM type] [adult-onset type] or unspecified type, not stated as uncontrolled, without mention of complication	H (23723.5617) > B (-43849.9809) > W (-145691.4501) > O (-181871.0486)	B (34570.0) > O (22178.0) > W (19724.0) > H (14587.0)	B (0.0081) > W (0.0048) > H (0.004) > O (0.0036)
462	Acute pharyngitis (category)	H (59286.2261) > B (53089.2308) > O (-48132.4717) > W (-58606.7965)	O (37744.0) > H (26384.0) > B (16562.0) > W (4465.0)	H (0.0072) > O (0.0062) > B (0.0039) > W (0.0011)
V20.2	Routine infant or child health check	H (28390.8935) > B (-68712.59) > W (-136391.0301) > O (-211301.5577)	H (37834.0) > B (20123.0) > O (19116.0) > W (7491.0)	H (0.0104) > B (0.0047) > O (0.0031) > W (0.0018)
558.9	Other and unspecified noninfectious gastroenteritis and colitis	H (-61227.6919) > B (-129840.0742) > W (-188080.5578) > O (-212252.6267)	O (36306.0) > H (25271.0) > B (13837.0) > W (8915.0)	H (0.0069) > O (0.0059) > B (0.0032) > W (0.0022)
382.9	Unspecified otitis media	H (-79232.1741) > B (-112289.7998) > O (-138069.0822) > W (-138299.4222)	O (38253.0) > H (25352.0) > B (13638.0) > W (5073.0)	H (0.0069) > O (0.0062) > B (0.0032) > W (0.0012)
V27.0	Mother with single liveborn	H (-34479.5984) > W (-37232.9291) > B (-50556.7133) > O (-157659.0404)	O (31443.0) > H (27126.0) > B (12400.0) > W (11088.0)	H (0.0074) > O (0.0051) > B (0.0029) > W (0.0027)
285.9	Anemia unspecified	W (-58917.0879) > H (-59267.821) > B (-64176.2478) > O (-135115.3885)	B (24989.0) > W (21713.0) > O (21268.0) > H (12832.0)	B (0.0058) > W (0.0053) > H (0.0035) > O (0.0035)
V22.2	Pregnant state, incidental	W (-30224.5745) > H (-55663.6671) > B (-75629.6313) > O (-104745.6569)	O (30508.0) > H (26074.0) > B (10885.0) > W (9313.0)	H (0.0071) > O (0.005) > B (0.0025) > W (0.0023)
724.2	Lumbago	H (252024.6149) > B (169995.2368) > W (97782.0764) > O (15679.959)	B (22074.0) > O (21331.0) > H (19662.0) > W (13604.0)	H (0.0054) > B (0.0052) > O (0.0035) > W (0.0033)
789.0	Abdominal pain	O (-250612.1683) > H (-258255.1062) > B (-260705.1428) > W (-263458.6588)	O (40403.0) > W (13456.0) > H (12277.0) > B (8518.0)	O (0.0066) > H (0.0034) > W (0.0033) > B (0.002)
V30.00	Single liveborn, born in hospital, delivered without mention of cesarean section	W (363650.2449) > O (319823.4371) > B (284420.8573) > H (262794.0535)	O (26890.0) > H (26208.0) > W (10059.0) > B (9293.0)	H (0.0072) > O (0.0044) > W (0.0025) > B (0.0022)
650	Normal delivery (category)	W (-250049.4812) > O (-292902.8657) > B (-308112.7907) > H (-311426.8863)	O (29020.0) > H (22545.0) > W (9833.0) > B (8580.0)	H (0.0062) > O (0.0047) > W (0.0024) > B (0.002)
V76.12	Other screening mammogram	H (535820.2927) > B (425450.0253) > W (414514.4224) > O (253839.3629)	B (27765.0) > W (15794.0) > H (11187.0) > O (9395.0)	B (0.0065) > W (0.0039) > H (0.0031) > O (0.0015)
V04.81	Need for prophylactic vaccination and inoculation against influenza	W (-196983.5665) > O (-259423.0472) > B (-288401.9354) > H (-320455.134)	B (33247.0) > W (16049.0) > O (10200.0) > H (4004.0)	B (0.0078) > W (0.0039) > O (0.0017) > H (0.0011)
V65.44	Human immunodeficiency virus [HIV] counseling	H (-162191.1452) > B (-248484.4482) > W (-355563.5362) > O (-474608.5454)	H (35929.0) > O (14318.0) > B (9947.0) > W (1642.0)	H (0.0098) > O (0.0023) > B (0.0023) > W (0.0004)
729.5	Pain in limb	B (5625.778) > H (-1394.4127) > W (-52530.4441) > O (-95813.2201)	B (21268.0) > O (16589.0) > W (11551.0) > H (10186.0)	B (0.005) > W (0.0028) > H (0.0028) > O (0.0027)
079.9	Unspecified viral and chlamydial infection in conditions classified elsewhere and of unspecified site	B (-327376.9504) > H (-334658.4322) > O (-335213.7466) > W (-366278.1072)	O (38907.0) > H (11613.0) > B (5974.0) > W (2328.0)	O (0.0063) > H (0.0032) > B (0.0014) > W (0.0006)
V25.09	Encounter for other general counseling and advice on contraceptive management	H (-246071.7533) > B (-264044.0908) > O (-295142.8376) > W (-342480.5192)	O (22849.0) > H (22468.0) > B (9684.0) > W (2086.0)	H (0.0062) > O (0.0037) > B (0.0023) > W (0.0005)
486	Pneumonia, organism unspecified (category)	H (58611.8212) > B (24809.2346) > W (-25474.2059) > O (-46300.5213)	O (19584.0) > B (13065.0) > W (11594.0) > H (11182.0)	O (0.0032) > H (0.0031) > B (0.0031) > W (0.0028)
428.0	Congestive heart failure (CHF) NOS	B (23047.9402) > H (19046.5364) > W (-5914.6109) > O (-88979.5452)	W (17915.0) > B (15713.0) > O (14146.0) > H (5886.0)	W (0.0044) > B (0.0037) > O (0.0023) > H (0.0016)
311	Depressive disorder NEC (category)	W (80975.9999) > H (80705.461) > B (3539.388) > O (-64782.946)	H (15403.0) > B (14912.0) > W (11874.0) > O (11391.0)	H (0.0042) > B (0.0035) > W (0.0029) > O (0.0019)
780.6	Fever and other physiologic disturbances of temperature regulation	H (-11461.8289) > B (-68587.3332) > W (-80227.4823) > O (-120084.4981)	O (16685.0) > H (16531.0) > B (10575.0) > W (9196.0)	H (0.0045) > O (0.0027) > B (0.0025) > W (0.0023)
616.10	Vaginitis and vulvovaginitis NOS	B (-70558.5014) > H (-95962.8096) > O (-117532.1506) > W (-162761.1307)	O (21217.0) > H (15555.0) > B (11314.0) > W (4255.0)	H (0.0043) > O (0.0035) > B (0.0026) > W (0.001)
799.9	Other unknown and unspecified cause of morbidity or mortality	W (-1023.047) > H (-65917.9423) > B (-69091.1844) > O (-81862.7186)	O (26481.0) > W (15761.0) > H (5352.0) > B (3980.0)	O (0.0043) > W (0.0039) > H (0.0015) > B (0.0009)
V72.9	Unspecified examination	W (313506.8979) > H (212228.7718) > B (193901.054) > O (68319.5709)	W (26273.0) > O (13770.0) > H (6130.0) > B (5000.0)	W (0.0065) > O (0.0022) > H (0.0017) > B (0.0012)
786.2	Cough	H (17045.818) > B (7199.3001) > W (-24013.6272) > O (-45307.3924)	B (22446.0) > O (10369.0) > W (10046.0) > H (8239.0)	B (0.0052) > W (0.0025) > H (0.0023) > O (0.0017)
079.99	Unspecified viral infection in conditions classified elsewhere and of unspecified site	H (186857.0594) > B (153512.8274) > W (82609.0972) > O (-11261.5932)	H (20654.0) > B (16175.0) > O (10236.0) > W (3796.0)	H (0.0057) > B (0.0038) > O (0.0017) > W (0.0009)
V20.1	Other healthy infant or child receiving care	H (-294886.882) > O (-302578.0712) > B (-304720.9436) > W (-336365.6833)	O (32225.0) > H (12377.0) > B (4413.0) > W (1591.0)	O (0.0053) > H (0.0034) > B (0.001) > W (0.0004)
530.81	Esophageal reflux	H (1193.7928) > W (-12131.1835) > B (-37799.13) > O (-153378.0578)	B (19745.0) > W (14710.0) > H (8001.0) > O (7878.0)	B (0.0046) > W (0.0036) > H (0.0022) > O (0.0013)
414.01	Coronary atherosclerosis of native coronary artery	W (225289.8986) > H (171554.0332) > B (136435.8046) > O (39293.3826)	W (22486.0) > B (15173.0) > O (7486.0) > H (5115.0)	W (0.0055) > B (0.0035) > H (0.0014) > O (0.0012)
V62.89	Other psychological or physical stress, not elsewhere classified	H (-361361.7585) > B (-395411.7475) > W (-482730.4794) > O (-489386.5929)	H (20234.0) > O (18878.0) > B (8276.0) > W (2587.0)	H (0.0055) > O (0.0031) > B (0.0019) > W (0.0006)
782.1	Rash and other nonspecific skin eruption	H (83017.6988) > B (82854.1623) > O (39455.1571) > W (27816.0377)	H (15784.0) > O (15544.0) > B (14398.0) > W (4177.0)	H (0.0043) > B (0.0034) > O (0.0025) > W (0.001)
V67.9	Unspecified follow-up examination	H (-50987.9941) > B (-94594.8503) > W (-150441.0697) > O (-169459.0193)	H (19775.0) > O (18760.0) > B (7156.0) > W (2659.0)	H (0.0054) > O (0.0031) > B (0.0017) > W (0.0007)
V76.2	Screening for malignant neoplasms of the cervix	W (-31571.403) > B (-94851.5709) > H (-98200.5176) > O (-113177.909)	O (15622.0) > B (13718.0) > W (13386.0) > H (5325.0)	W (0.0033) > B (0.0032) > O (0.0025) > H (0.0015)
719.40	Pain in joint site unspecified	H (100532.7022) > W (85978.7466) > B (55436.5031) > O (18463.094)	O (16738.0) > W (14464.0) > H (9435.0) > B (6993.0)	W (0.0036) > O (0.0027) > H (0.0026) > B (0.0016)
V72.31	Routine gynecological examination	H (-57216.2965) > W (-80845.4028) > B (-87284.9956) > O (-96161.4276)	B (15506.0) > O (12964.0) > H (9991.0) > W (8664.0)	B (0.0036) > H (0.0027) > W (0.0021) > O (0.0021)
V70.9	Unspecified general medical examination	O (-7660.8177) > W (-45865.5979) > B (-76075.501) > H (-122189.9325)	O (24602.0) > W (9468.0) > B (6687.0) > H (6235.0)	O (0.004) > W (0.0023) > H (0.0017) > B (0.0016)
692.9	Contact dermatitis and other eczema, unspecified cause	H (7715.4066) > B (-35281.2599) > W (-73642.4316) > O (-122974.6134)	H (14894.0) > O (13438.0) > B (12493.0) > W (6040.0)	H (0.0041) > B (0.0029) > O (0.0022) > W (0.0015)
V22.1	Supervision of other normal pregnancy	H (175108.0623) > B (150279.3824) > W (147683.2054) > O (97787.4133)	H (23469.0) > O (9648.0) > B (9371.0) > W (3709.0)	H (0.0064) > B (0.0022) > O (0.0016) > W (0.0009)
715.90	Osteoarthrosis, unspecified whether generalized or localized, involving unspecified site	H (-25482.1485) > B (-77939.6439) > W (-127946.5651) > O (-177731.3712)	B (16255.0) > H (11895.0) > O (9949.0) > W (7350.0)	B (0.0038) > H (0.0033) > W (0.0018) > O (0.0016)
780.4	Dizziness and giddiness	H (2475.4753) > B (-48166.9796) > W (-108612.8243) > O (-119925.7568)	O (13219.0) > H (12132.0) > B (11987.0) > W (6921.0)	H (0.0033) > B (0.0028) > O (0.0022) > W (0.0017)
V58.69	Encounter for long-term (current) use of other medications	H (-210959.2647) > W (-234775.9967) > B (-235088.2877) > O (-304027.5375)	W (17246.0) > B (16054.0) > O (7369.0) > H (2861.0)	W (0.0042) > B (0.0038) > O (0.0012) > H (0.0008)
611.72	Lump or mass in breast	W (90485.928) > H (62933.881) > B (60474.3423) > O (40535.1251)	W (14657.0) > O (11130.0) > B (8018.0) > H (5992.0)	W (0.0036) > B (0.0019) > O (0.0018) > H (0.0016)
729.1	Myalgia and myositis unspecified	H (46755.5427) > B (17093.4113) > W (-24163.969) > O (-45376.1367)	B (12239.0) > O (10408.0) > H (9843.0) > W (6339.0)	B (0.0029) > H (0.0027) > O (0.0017) > W (0.0016)
724.5	Backache unspecified	H (47243.8181) > B (29523.947) > O (-21450.4892) > W (-21948.6001)	O (12018.0) > B (11691.0) > H (8608.0) > W (6371.0)	B (0.0027) > H (0.0024) > O (0.002) > W (0.0016)
427.31	Atrial fibrillation	W (15669.8587) > O (-64119.4426) > H (-81887.593) > B (-83643.111)	W (17753.0) > O (9414.0) > B (7844.0) > H (3536.0)	W (0.0044) > B (0.0018) > O (0.0015) > H (0.001)
786.05	Shortness of breath	H (113986.3407) > B (70003.1298) > W (34211.8078) > O (-48964.7756)	B (20382.0) > W (9133.0) > O (4588.0) > H (4359.0)	B (0.0048) > W (0.0022) > H (0.0012) > O (0.0007)
244.9	Hypothyroidism NOS	W (-33955.2118) > H (-103263.9879) > O (-111094.0157) > B (-123567.2284)	W (16563.0) > B (9743.0) > O (7981.0) > H (3708.0)	W (0.0041) > B (0.0023) > O (0.0013) > H (0.001)
719.46	Pain in joint involving lower leg	H (23705.232) > B (12038.635) > W (4615.9036) > O (-43027.2434)	B (15747.0) > O (8596.0) > W (8106.0) > H (5489.0)	B (0.0037) > W (0.002) > H (0.0015) > O (0.0014)
V22.0	Supervision of normal first pregnancy	H (-94772.894) > B (-119647.3954) > O (-144098.8468) > W (-148111.4575)	H (15609.0) > O (13394.0) > B (6023.0) > W (2288.0)	H (0.0043) > O (0.0022) > B (0.0014) > W (0.0006)
276.5	Volume depletion	H (61905.257) > W (33600.6807) > B (26972.2018) > O (-35770.4042)	O (12004.0) > W (9797.0) > H (8571.0) > B (6421.0)	W (0.0024) > H (0.0023) > O (0.002) > B (0.0015)
age_0	age on record	B (143399.878) > W (91248.0473) > H (75445.1912) > O (-26454.3373)	B (22540.0) > O (6103.0) > W (4773.0) > H (3203.0)	B (0.0053) > W (0.0012) > O (0.001) > H (0.0009)
401.1	Benign essential hypertension	O (14447.8455) > B (5418.7756) > W (701.4905) > H (-36691.1264)	B (19278.0) > W (10437.0) > O (5218.0) > H (1509.0)	B (0.0045) > W (0.0026) > O (0.0009) > H (0.0004)
786.09	Other dyspnea and respiratory abnormality	B (-68434.6445) > O (-75229.0117) > H (-75625.3607) > W (-77720.8988)	B (11898.0) > O (10483.0) > W (8834.0) > H (4715.0)	B (0.0028) > W (0.0022) > O (0.0017) > H (0.0013)
300.00	Anxiety state unspecified	H (-35180.3933) > W (-35813.6651) > B (-81467.1784) > O (-103889.5853)	H (10513.0) > O (9806.0) > B (7788.0) > W (7211.0)	H (0.0029) > B (0.0018) > W (0.0018) > O (0.0016)
V67.0	Follow-up examination following surgery	H (-159253.0342) > B (-197629.2439) > W (-249108.834) > O (-279654.3752)	O (13352.0) > H (10112.0) > B (5472.0) > W (5030.0)	H (0.0028) > O (0.0022) > B (0.0013) > W (0.0012)
278.00	Obesity NOS	H (192174.1027) > B (160766.0944) > W (142262.2798) > O (107015.998)	B (13431.0) > H (9569.0) > O (5451.0) > W (4726.0)	B (0.0031) > H (0.0026) > W (0.0012) > O (0.0009)
625.9	Unspecified symptom associated with female genital organs	H (49630.5119) > W (28595.9088) > B (25732.3203) > O (-21048.442)	H (12092.0) > O (9121.0) > B (7570.0) > W (4381.0)	H (0.0033) > B (0.0018) > O (0.0015) > W (0.0011)
272.4	Other and unspecified hyperlipidemia	W (-5052.4196) > O (-28169.899) > H (-44301.747) > B (-47329.1442)	B (12327.0) > W (11159.0) > O (5632.0) > H (2729.0)	B (0.0029) > W (0.0027) > O (0.0009) > H (0.0007)
477.9	Allergic rhinitis NOS	B (-4857.6611) > H (-5208.4168) > O (-22558.9453) > W (-31403.812)	B (10722.0) > H (8533.0) > O (8078.0) > W (4377.0)	B (0.0025) > H (0.0023) > O (0.0013) > W (0.0011)
787.91	Diarrhea	H (24471.9156) > W (-6445.8524) > B (-9205.6178) > O (-67913.0407)	B (9580.0) > H (8767.0) > W (7996.0) > O (4699.0)	H (0.0024) > B (0.0022) > W (0.002) > O (0.0008)
V82.9	Screening for unspecified condition	W (-13943.6468) > H (-49478.0026) > B (-54979.048) > O (-69737.4)	O (14658.0) > W (10668.0) > H (2976.0) > B (2512.0)	W (0.0026) > O (0.0024) > H (0.0008) > B (0.0006)
496	Chronic airway obstruction, not elsewhere classified (category)	W (1370.0014) > O (-22032.0642) > B (-28982.5211) > H (-43462.0614)	B (10559.0) > W (9731.0) > O (6354.0) > H (2825.0)	B (0.0025) > W (0.0024) > O (0.001) > H (0.0008)
644.10	Other threatened labor, unspecified as to episode of care	H (213542.0586) > W (185253.5536) > B (184324.4729) > O (119680.1054)	H (14663.0) > O (6237.0) > B (4532.0) > W (3422.0)	H (0.004) > B (0.0011) > O (0.001) > W (0.0008)
719.41	Pain in joint involving shoulder region	H (28729.3055) > W (27202.9792) > B (26121.605) > O (7172.7448)	B (9407.0) > W (7436.0) > O (7068.0) > H (4938.0)	B (0.0022) > W (0.0018) > H (0.0014) > O (0.0012)
780.79	Other malaise and fatigue	H (45603.2641) > B (6896.9123) > W (5729.1939) > O (-59088.808)	B (12525.0) > W (7571.0) > O (4344.0) > H (4049.0)	B (0.0029) > W (0.0019) > H (0.0011) > O (0.0007)
599.7	Hematuria	H (-23796.3532) > B (-38228.2895) > W (-49339.643) > O (-61354.7773)	O (9572.0) > W (8494.0) > H (5507.0) > B (4774.0)	W (0.0021) > O (0.0016) > H (0.0015) > B (0.0011)
372.30	Conjunctivitis NOS	H (3483.0692) > B (-2669.713) > W (-28257.1092) > O (-33831.7885)	O (10129.0) > H (9835.0) > B (5819.0) > W (2203.0)	H (0.0027) > O (0.0017) > B (0.0014) > W (0.0005)
V74.5	Screening for bacterial and spirochetal sexually transmitted diseases	B (66617.6023) > O (62928.752) > H (60137.6774) > W (58770.7561)	H (13367.0) > O (8223.0) > B (4673.0) > W (1551.0)	H (0.0037) > O (0.0013) > B (0.0011) > W (0.0004)
age_42	age on record	O (85316.7556) > W (57300.4276) > B (54745.7803) > H (34743.5864)	O (16754.0) > W (3931.0) > H (3604.0) > B (3330.0)	O (0.0027) > H (0.001) > W (0.001) > B (0.0008)
780.2	Syncope and collapse	H (63839.7998) > B (55896.9221) > W (52790.3548) > O (48963.7318)	O (8564.0) > W (6969.0) > B (6890.0) > H (5178.0)	W (0.0017) > B (0.0016) > H (0.0014) > O (0.0014)
682.9	Cellulitis and abscess NOS	B (37676.8578) > H (32823.0289) > W (10763.1422) > O (-6168.5378)	B (9073.0) > O (8767.0) > H (6659.0) > W (3059.0)	B (0.0021) > H (0.0018) > O (0.0014) > W (0.0008)
age_40	age on record	O (85381.1148) > W (61080.6273) > B (49822.6185) > H (30520.6358)	O (16275.0) > W (3743.0) > H (3705.0) > B (3356.0)	O (0.0027) > H (0.001) > W (0.0009) > B (0.0008)
age_41	age on record	O (100181.6514) > W (66465.5267) > B (66148.5946) > H (47311.5925)	O (16312.0) > W (3744.0) > H (3626.0) > B (3332.0)	O (0.0027) > H (0.001) > W (0.0009) > B (0.0008)
250.02	type II diabetes mellitus [non-insulin dependent type] [NIDDM type] [adult-onset type] or unspecified type, uncontrolled, without mention of complication	H (70833.1119) > B (4690.9574) > W (-35509.7146) > O (-74059.2228)	B (12234.0) > H (7861.0) > O (3648.0) > W (3067.0)	B (0.0029) > H (0.0022) > W (0.0008) > O (0.0006)
185	Malignant neoplasm of prostate (category)	W (148845.419) > B (133910.0422) > O (130302.0952) > H (122714.2706)	W (12237.0) > O (6226.0) > B (6128.0) > H (2179.0)	W (0.003) > B (0.0014) > O (0.001) > H (0.0006)
211.3	Benign neoplasm of colon	W (-16702.6706) > H (-36211.7085) > B (-43976.1927) > O (-66881.088)	W (10535.0) > B (6976.0) > O (6027.0) > H (3160.0)	W (0.0026) > B (0.0016) > O (0.001) > H (0.0009)
V58.3	Attention to dressings and sutures	H (-30971.1136) > B (-57704.8264) > W (-101591.0945) > O (-107665.775)	O (12862.0) > H (8289.0) > B (4031.0) > W (1472.0)	H (0.0023) > O (0.0021) > B (0.0009) > W (0.0004)
E878.8	Other specified surgical operations and procedures causing abnormal patient reaction, or later complication, without mention of misadventure at time of operation	W (63078.8875) > H (42563.6492) > B (21972.653) > O (-55638.088)	W (13183.0) > O (5936.0) > B (4054.0) > H (3433.0)	W (0.0032) > O (0.001) > B (0.0009) > H (0.0009)
787.03	Vomiting alone	H (103019.8238) > B (83874.9773) > W (44858.171) > O (-3442.4795)	B (10453.0) > H (9730.0) > O (3710.0) > W (2403.0)	H (0.0027) > B (0.0024) > O (0.0006) > W (0.0006)
age_43	age on record	O (70074.1865) > W (35758.8375) > B (30701.077) > H (13307.2725)	O (15941.0) > W (3814.0) > H (3237.0) > B (3119.0)	O (0.0026) > W (0.0009) > H (0.0009) > B (0.0007)
age_44	age on record	O (87769.7581) > W (48835.9394) > B (37261.8075) > H (16303.9268)	O (15675.0) > W (3900.0) > H (3113.0) > B (3061.0)	O (0.0026) > W (0.001) > H (0.0009) > B (0.0007)
564.00	Constipation NOS	H (56755.7289) > B (22366.7381) > W (-9397.8444) > O (-51476.7574)	B (11237.0) > H (5820.0) > W (5293.0) > O (3349.0)	B (0.0026) > H (0.0016) > W (0.0013) > O (0.0005)
age_45	age on record	O (75987.1082) > W (43521.1042) > B (36157.5398) > H (14414.3067)	O (15516.0) > W (3978.0) > H (3055.0) > B (3039.0)	O (0.0025) > W (0.001) > H (0.0008) > B (0.0007)
V30.0	Single liveborn, born in hospital	W (-5160.0474) > O (-9521.0184) > B (-39812.6386) > H (-63534.7936)	O (20372.0) > H (2718.0) > B (1320.0) > W (1145.0)	O (0.0033) > H (0.0007) > B (0.0003) > W (0.0003)
age_39	age on record	O (81072.9941) > W (56817.3919) > B (52259.0949) > H (37886.7517)	O (14913.0) > H (3642.0) > W (3545.0) > B (3273.0)	O (0.0024) > H (0.001) > W (0.0009) > B (0.0008)
age_46	age on record	O (79655.5458) > W (52049.5892) > B (46852.1639) > H (24545.7041)	O (15280.0) > W (3947.0) > B (3038.0) > H (3020.0)	O (0.0025) > W (0.001) > H (0.0008) > B (0.0007)
age_35	age on record	O (93006.8276) > W (75896.8059) > B (58649.1475) > H (47833.8084)	O (14510.0) > H (4015.0) > W (3609.0) > B (3146.0)	O (0.0024) > H (0.0011) > W (0.0009) > B (0.0007)
age_37	age on record	O (97292.0856) > W (72977.9837) > B (67624.0802) > H (58077.3452)	O (14800.0) > H (3922.0) > W (3476.0) > B (3063.0)	O (0.0024) > H (0.0011) > W (0.0009) > B (0.0007)
age_38	age on record	O (77418.1454) > W (55026.7104) > B (38314.8459) > H (24624.9708)	O (14980.0) > H (3679.0) > W (3509.0) > B (2947.0)	O (0.0024) > H (0.001) > W (0.0009) > B (0.0007)
age_36	age on record	O (95292.7273) > W (72573.6404) > B (63215.6244) > H (53409.1218)	O (14528.0) > H (3860.0) > W (3604.0) > B (2988.0)	O (0.0024) > H (0.0011) > W (0.0009) > B (0.0007)
age_47	age on record	O (71688.4091) > W (36207.5919) > B (29628.2395) > H (10064.3796)	O (14832.0) > W (3935.0) > H (2969.0) > B (2828.0)	O (0.0024) > W (0.001) > H (0.0008) > B (0.0007)
562.10	Diverticulosis of colon (without mention of hemorrhage)	W (29236.9469) > B (8152.5232) > H (1991.2336) > O (-8062.4892)	W (9631.0) > B (6846.0) > O (4791.0) > H (3146.0)	W (0.0024) > B (0.0016) > H (0.0009) > O (0.0008)
280.9	Iron deficiency anemia, unspecified	B (58743.2407) > H (54824.745) > O (51830.7761) > W (27807.3514)	B (9139.0) > O (5864.0) > W (4616.0) > H (4608.0)	B (0.0021) > H (0.0013) > W (0.0011) > O (0.001)
V25.01	Encounter for general counseling on prescription of oral contraceptives	H (67008.7204) > B (43653.7035) > W (40678.6173) > O (-31.4413)	H (14169.0) > O (4978.0) > B (3971.0) > W (1068.0)	H (0.0039) > B (0.0009) > O (0.0008) > W (0.0003)
V65.49	Other specified counseling	W (27696.7231) > H (12907.9973) > B (8280.3273) > O (-35643.7985)	O (10036.0) > W (5748.0) > B (4070.0) > H (4011.0)	O (0.0016) > W (0.0014) > H (0.0011) > B (0.001)
873.40	Open wound of face, unspecified site, uncomplicated	H (56876.6312) > B (55344.011) > O (49215.4909) > W (45392.6096)	O (11891.0) > H (5891.0) > B (4158.0) > W (1828.0)	O (0.0019) > H (0.0016) > B (0.001) > W (0.0004)
age_48	age on record	O (65187.6684) > W (36033.6535) > B (26847.4609) > H (5796.3699)	O (14273.0) > W (3914.0) > B (2823.0) > H (2755.0)	O (0.0023) > W (0.001) > H (0.0008) > B (0.0007)
age_49	age on record	O (88588.8832) > W (59995.5515) > B (48098.3841) > H (34404.5775)	O (13910.0) > W (4154.0) > B (2837.0) > H (2783.0)	O (0.0023) > W (0.001) > H (0.0008) > B (0.0007)
age_34	age on record	O (76840.9259) > W (55218.3867) > B (44277.1494) > H (37912.6154)	O (13434.0) > H (3864.0) > W (3353.0) > B (2981.0)	O (0.0022) > H (0.0011) > W (0.0008) > B (0.0007)
723.1	Cervicalgia	H (19796.0207) > B (4635.1678) > W (-20630.9114) > O (-36736.364)	B (7668.0) > O (6262.0) > H (5142.0) > W (4380.0)	B (0.0018) > H (0.0014) > W (0.0011) > O (0.001)
V70.5	Health examination of defined subpopulations	O (-62173.0781) > B (-75272.7205) > W (-81553.1083) > H (-91757.1974)	O (9855.0) > B (6772.0) > W (4009.0) > H (2787.0)	O (0.0016) > B (0.0016) > W (0.001) > H (0.0008)
995.3	Allergy unspecified not elsewhere classified	H (72645.9702) > B (69593.9238) > O (45596.6804) > W (30019.1076)	O (8062.0) > H (6761.0) > B (6368.0) > W (1952.0)	H (0.0019) > B (0.0015) > O (0.0013) > W (0.0005)
276.8	Hypopotassemia	W (-73249.0754) > B (-73569.8572) > H (-85129.0048) > O (-96504.5512)	W (7362.0) > O (6747.0) > B (6288.0) > H (2621.0)	W (0.0018) > B (0.0015) > O (0.0011) > H (0.0007)
age_33	age on record	O (89597.18) > W (70261.3977) > B (59385.4705) > H (52251.7804)	O (12871.0) > H (4026.0) > W (3085.0) > B (3026.0)	O (0.0021) > H (0.0011) > W (0.0008) > B (0.0007)
age_50	age on record	O (66542.3413) > W (30238.6588) > B (21913.7107) > H (2744.0412)	O (13304.0) > W (4071.0) > H (2801.0) > B (2751.0)	O (0.0022) > W (0.001) > H (0.0008) > B (0.0006)
V24.2	Routine postpartum follow-up	O (57664.2184) > W (29535.4236) > B (23984.6262) > H (4613.461)	H (9054.0) > O (7137.0) > B (4388.0) > W (2109.0)	H (0.0025) > O (0.0012) > B (0.001) > W (0.0005)
691.8	Other atopic dermatitis	B (-60728.8854) > H (-66157.6241) > O (-68077.3377) > W (-94445.4992)	H (7975.0) > O (7771.0) > B (5373.0) > W (1547.0)	H (0.0022) > O (0.0013) > B (0.0013) > W (0.0004)
367.9	Unspecified disorder of refraction and accommodation	H (-68607.6468) > B (-87809.2368) > O (-132779.2939) > W (-133413.2812)	H (8504.0) > O (8345.0) > B (4063.0) > W (1544.0)	H (0.0023) > O (0.0014) > B (0.001) > W (0.0004)
age_32	age on record	O (51636.6977) > W (40375.5471) > B (31870.363) > H (29630.9007)	O (12194.0) > H (4233.0) > W (2977.0) > B (2920.0)	O (0.002) > H (0.0012) > W (0.0007) > B (0.0007)
age_51	age on record	O (76397.1976) > W (48905.9819) > B (37578.6068) > H (18704.7696)	O (12772.0) > W (4103.0) > H (2730.0) > B (2693.0)	O (0.0021) > W (0.001) > H (0.0007) > B (0.0006)
age_31	age on record	O (68107.9891) > W (54050.9435) > B (45028.8971) > H (38524.7575)	O (12066.0) > H (4271.0) > B (2957.0) > W (2901.0)	O (0.002) > H (0.0012) > W (0.0007) > B (0.0007)
age_30	age on record	O (66986.3396) > W (53397.4397) > B (46621.5246) > H (44792.5802)	O (11878.0) > H (4413.0) > B (2999.0) > W (2778.0)	O (0.0019) > H (0.0012) > B (0.0007) > W (0.0007)
age_29	age on record	O (61840.0057) > W (51420.6988) > H (45805.0504) > B (45050.6977)	O (11583.0) > H (4658.0) > B (3036.0) > W (2737.0)	O (0.0019) > H (0.0013) > B (0.0007) > W (0.0007)
845.00	Unspecified site of ankle sprain	H (26698.7935) > B (19034.5266) > W (3814.5253) > O (643.3446)	O (9421.0) > H (5712.0) > B (4454.0) > W (2216.0)	H (0.0016) > O (0.0015) > B (0.001) > W (0.0005)
age_28	age on record	O (56305.0148) > W (44664.3706) > H (43068.6345) > B (41717.5719)	O (11299.0) > H (4920.0) > B (3058.0) > W (2440.0)	O (0.0018) > H (0.0013) > B (0.0007) > W (0.0006)
405.99	Other unspecified secondary hypertension	B (-264169.0901) > H (-286081.2345) > O (-295584.081) > W (-336597.9381)	O (11128.0) > B (4379.0) > H (4113.0) > W (2080.0)	O (0.0018) > H (0.0011) > B (0.001) > W (0.0005)
174.9	Malignant neoplasm of breast (female), unspecified	W (34963.1152) > O (34163.3985) > H (30084.083) > B (27447.5637)	W (9579.0) > O (5329.0) > B (4828.0) > H (1855.0)	W (0.0024) > B (0.0011) > O (0.0009) > H (0.0005)
959.9	Other and unspecified injury to unspecified site	H (19484.6288) > B (9275.4342) > W (-5158.7594) > O (-14682.972)	O (7899.0) > H (6857.0) > B (4525.0) > W (2100.0)	H (0.0019) > O (0.0013) > B (0.0011) > W (0.0005)
age_53	age on record	O (52019.4789) > W (26502.9748) > B (15722.4423) > H (-3392.5316)	O (11999.0) > W (4217.0) > B (2556.0) > H (2548.0)	O (0.002) > W (0.001) > H (0.0007) > B (0.0006)
age_52	age on record	O (54273.7122) > W (27297.4703) > B (16861.8663) > H (116.7492)	O (12308.0) > W (3966.0) > H (2560.0) > B (2473.0)	O (0.002) > W (0.001) > H (0.0007) > B (0.0006)
920	Contusion of face, scalp, and neck except eye(s) (category)	H (-16471.4083) > B (-24662.5139) > O (-39691.3871) > W (-40818.1455)	O (9892.0) > H (5167.0) > B (4231.0) > W (2008.0)	O (0.0016) > H (0.0014) > B (0.001) > W (0.0005)
V64.2	Surgical or other procedure not carried out because of patient's decision	B (95945.2554) > W (38930.3118) > H (33717.893) > O (-20520.3728)	B (17520.0) > O (2061.0) > W (1191.0) > H (512.0)	B (0.0041) > O (0.0003) > W (0.0003) > H (0.0001)
782.3	Edema	B (46148.3323) > H (40662.0157) > W (13553.2354) > O (10095.9881)	B (10572.0) > W (3990.0) > O (3646.0) > H (3045.0)	B (0.0025) > W (0.001) > H (0.0008) > O (0.0006)
age_27	age on record	O (62063.6558) > W (50139.4921) > H (42199.4267) > B (42193.1365)	O (11057.0) > H (4850.0) > B (2827.0) > W (2323.0)	O (0.0018) > H (0.0013) > B (0.0007) > W (0.0006)
780.39	Other convulsions	H (36050.5578) > B (22351.9085) > W (19616.0056) > O (-54723.9399)	B (7442.0) > W (5931.0) > H (4042.0) > O (3615.0)	B (0.0017) > W (0.0015) > H (0.0011) > O (0.0006)
366.10	Senile cataract, unspecified	W (64865.4619) > H (60212.6918) > B (37877.6469) > O (22064.1613)	O (6629.0) > H (5965.0) > W (4580.0) > B (3759.0)	H (0.0016) > W (0.0011) > O (0.0011) > B (0.0009)
age_26	age on record	O (45261.8004) > W (38947.1802) > H (37512.4734) > B (34727.1941)	O (10955.0) > H (4869.0) > B (2791.0) > W (2278.0)	O (0.0018) > H (0.0013) > B (0.0007) > W (0.0006)
V30.01	Single liveborn, born in hospital, delivered by cesarean section	W (64678.8546) > O (53387.3763) > H (52799.3868) > B (52029.1457)	H (8144.0) > O (6417.0) > B (3233.0) > W (3036.0)	H (0.0022) > O (0.001) > B (0.0008) > W (0.0007)
593.9	Unspecified disorder of kidney and ureter	B (-561.725) > O (-3977.1575) > W (-4123.8612) > H (-8655.6707)	B (9182.0) > W (5738.0) > O (3895.0) > H (2009.0)	B (0.0021) > W (0.0014) > O (0.0006) > H (0.0006)
age_18	age on record	O (106510.9672) > H (97235.4586) > B (94460.0296) > W (86196.7744)	O (13495.0) > H (3478.0) > B (2145.0) > W (1531.0)	O (0.0022) > H (0.001) > B (0.0005) > W (0.0004)
age_20	age on record	O (75160.4626) > H (61428.1546) > B (59004.5115) > W (49549.2698)	O (12921.0) > H (3841.0) > B (2198.0) > W (1620.0)	O (0.0021) > H (0.0011) > B (0.0005) > W (0.0004)
age_55	age on record	O (59789.6966) > W (21166.8214) > B (12237.3913) > H (-9778.0507)	O (11305.0) > W (4158.0) > B (2524.0) > H (2449.0)	O (0.0018) > W (0.001) > H (0.0007) > B (0.0006)
age_19	age on record	O (79101.9611) > H (70292.8835) > B (69635.2687) > W (62028.1431)	O (13140.0) > H (3469.0) > B (2206.0) > W (1591.0)	O (0.0021) > H (0.001) > B (0.0005) > W (0.0004)
646.90	Unspecified complication of pregnancy, unspecified as to episode of care	H (-53442.3868) > B (-68215.4756) > O (-98908.5615) > W (-99879.0095)	O (9599.0) > H (6491.0) > B (2766.0) > W (1501.0)	H (0.0018) > O (0.0016) > B (0.0006) > W (0.0004)
786.59	Other chest pain	H (103980.3201) > B (67342.3425) > W (42325.3934) > O (-7449.2443)	B (7289.0) > H (5880.0) > W (3654.0) > O (3518.0)	B (0.0017) > H (0.0016) > W (0.0009) > O (0.0006)
473.9	Chronic sinusitis NOS	W (34477.0865) > O (30372.2044) > B (29545.9397) > H (27722.9962)	B (5958.0) > O (5174.0) > W (4737.0) > H (4440.0)	B (0.0014) > H (0.0012) > W (0.0012) > O (0.0008)
age_25	age on record	O (67135.5668) > W (52365.5032) > H (48446.1607) > B (48045.8652)	O (10727.0) > H (4832.0) > B (2663.0) > W (2085.0)	O (0.0017) > H (0.0013) > B (0.0006) > W (0.0005)
age_24	age on record	O (51182.153) > W (42458.11) > B (37821.7821) > H (34554.0489)	O (10822.0) > H (4510.0) > B (2683.0) > W (2089.0)	O (0.0018) > H (0.0012) > B (0.0006) > W (0.0005)
age_15	age on record	H (14553.5819) > O (14398.9109) > W (9612.8599) > B (8866.7106)	O (13219.0) > H (3579.0) > W (1768.0) > B (1441.0)	O (0.0022) > H (0.001) > W (0.0004) > B (0.0003)
age_16	age on record	H (40965.4271) > W (40895.1975) > B (36666.9212) > O (34045.209)	O (12697.0) > H (3575.0) > W (2076.0) > B (1623.0)	O (0.0021) > H (0.001) > W (0.0005) > B (0.0004)
age_54	age on record	O (53263.3166) > W (20829.7009) > B (9439.5907) > H (-8680.7998)	O (11067.0) > W (4038.0) > B (2479.0) > H (2359.0)	O (0.0018) > W (0.001) > H (0.0006) > B (0.0006)
785.1	Palpitations	H (64075.4081) > B (42277.3663) > O (37478.0474) > W (33559.7945)	B (5663.0) > O (5317.0) > H (4725.0) > W (4190.0)	B (0.0013) > H (0.0013) > W (0.001) > O (0.0009)
733.00	Osteoporosis NOS	W (-24415.5559) > O (-43982.697) > H (-48051.7482) > B (-57495.693)	W (8047.0) > B (6142.0) > O (3251.0) > H (2411.0)	W (0.002) > B (0.0014) > H (0.0007) > O (0.0005)
V21.2	Other development of adolescence	H (-47630.2374) > B (-67467.0892) > W (-87352.1874) > O (-115207.0921)	H (9404.0) > O (7062.0) > B (2647.0) > W (671.0)	H (0.0026) > O (0.0012) > B (0.0006) > W (0.0002)
age_56	age on record	O (43584.8545) > W (15090.5357) > B (5205.6276) > H (-12404.6765)	O (10797.0) > W (4196.0) > B (2405.0) > H (2333.0)	O (0.0018) > W (0.001) > H (0.0006) > B (0.0006)
age_21	age on record	O (79377.5983) > H (68979.6544) > B (66477.4772) > W (65878.4652)	O (11792.0) > H (3891.0) > B (2257.0) > W (1722.0)	O (0.0019) > H (0.0011) > B (0.0005) > W (0.0004)
366.16	Senile nuclear sclerosis	W (14049.3702) > H (-7104.2908) > B (-8793.2022) > O (-34410.9443)	B (9994.0) > W (5406.0) > O (2979.0) > H (1260.0)	B (0.0023) > W (0.0013) > O (0.0005) > H (0.0003)
V45.89	Other postsurgical status	O (-116394.2143) > W (-153603.2252) > B (-154648.4189) > H (-165029.1888)	O (7270.0) > W (5970.0) > B (3491.0) > H (2760.0)	W (0.0015) > O (0.0012) > B (0.0008) > H (0.0008)
305.1	Tobacco use disorder	B (25366.7507) > W (24646.6587) > H (7781.7656) > O (937.5039)	B (11028.0) > W (3978.0) > O (2701.0) > H (1765.0)	B (0.0026) > W (0.001) > H (0.0005) > O (0.0004)
age_17	age on record	O (51791.6307) > W (46674.952) > H (44331.3717) > B (37085.0121)	O (13320.0) > H (3315.0) > W (1477.0) > B (1354.0)	O (0.0022) > H (0.0009) > W (0.0004) > B (0.0003)
age_23	age on record	O (70901.2748) > W (53931.528) > B (51177.113) > H (49621.9163)	O (10633.0) > H (4303.0) > B (2568.0) > W (1936.0)	O (0.0017) > H (0.0012) > B (0.0006) > W (0.0005)
age_58	age on record	O (48051.7802) > W (21932.5124) > B (5770.9193) > H (-15035.7903)	O (10319.0) > W (4927.0) > B (2158.0) > H (2036.0)	O (0.0017) > W (0.0012) > H (0.0006) > B (0.0005)
533.90	Peptic ulcer of unspecified site, unspecified as acute or chronic, without mention of hemorrhage or perforation, without mention of obstruction	H (-30022.1301) > B (-60144.708) > O (-87939.3946) > W (-97890.1305)	H (8135.0) > O (5415.0) > B (3757.0) > W (2021.0)	H (0.0022) > O (0.0009) > B (0.0009) > W (0.0005)
719.45	Pain in joint involving pelvic region and thigh	W (56931.0541) > O (52378.6661) > B (50627.5623) > H (38563.8067)	B (7469.0) > W (5758.0) > O (4061.0) > H (2014.0)	B (0.0017) > W (0.0014) > O (0.0007) > H (0.0006)
427.89	Other specified cardiac dysrhythmias	W (-7092.9458) > H (-14891.9126) > B (-19105.8174) > O (-19210.2924)	W (6459.0) > B (6074.0) > O (4378.0) > H (2319.0)	W (0.0016) > B (0.0014) > O (0.0007) > H (0.0006)
883.0	Open wound of fingers, without mention of complication	H (32610.4527) > B (25708.9304) > W (20309.2096) > O (7195.4653)	O (8334.0) > H (5145.0) > B (3616.0) > W (2023.0)	H (0.0014) > O (0.0014) > B (0.0008) > W (0.0005)
578.9	Hemorrhage of gastrointestinal tract NOS	H (-31968.9763) > B (-33420.3728) > O (-43671.0349) > W (-53232.5485)	O (6300.0) > W (5381.0) > B (4345.0) > H (3027.0)	W (0.0013) > O (0.001) > B (0.001) > H (0.0008)
218.9	Uterine leiomyoma NOS	B (71077.6853) > O (50685.3341) > H (49246.7031) > W (33183.7804)	O (5943.0) > B (5894.0) > H (3664.0) > W (3453.0)	B (0.0014) > H (0.001) > O (0.001) > W (0.0008)
079.89	Other specified viral infection in conditions classified elsewhere and of unspecified site	H (20812.576) > B (1623.8909) > W (-5069.1119) > O (-35674.3912)	H (12103.0) > O (3314.0) > B (2691.0) > W (817.0)	H (0.0033) > B (0.0006) > O (0.0005) > W (0.0002)
age_57	age on record	O (42717.707) > W (18552.8752) > B (4555.023) > H (-11109.3278)	O (10226.0) > W (4296.0) > B (2267.0) > H (2132.0)	O (0.0017) > W (0.0011) > H (0.0006) > B (0.0005)
882.0	Open wound of hand except fingers alone, without mention of complication	H (-1725.2182) > B (-4379.8254) > O (-7667.6208) > W (-13057.5296)	O (10422.0) > H (4079.0) > B (2927.0) > W (1443.0)	O (0.0017) > H (0.0011) > B (0.0007) > W (0.0004)
age_22	age on record	O (68199.1647) > H (58759.9963) > B (55277.4146) > W (55225.6449)	O (10608.0) > H (4113.0) > B (2338.0) > W (1767.0)	O (0.0017) > H (0.0011) > B (0.0005) > W (0.0004)
414.00	Coronary atherosclerosis of unspecified type of vessel, native or graft	H (38212.9985) > W (35965.024) > B (14176.0276) > O (-9875.9992)	W (7637.0) > B (5954.0) > H (2735.0) > O (2472.0)	W (0.0019) > B (0.0014) > H (0.0007) > O (0.0004)
age_14	age on record	H (18825.2415) > O (18133.2794) > W (12652.4799) > B (9737.9651)	O (12110.0) > H (3483.0) > W (1662.0) > B (1253.0)	O (0.002) > H (0.001) > W (0.0004) > B (0.0003)
V10.3	Personal history of malignant neoplasm of breast	W (-7905.2073) > O (-12755.6627) > B (-26124.2937) > H (-39633.9443)	W (8471.0) > B (5698.0) > O (3355.0) > H (941.0)	W (0.0021) > B (0.0013) > O (0.0005) > H (0.0003)
455.0	Internal hemorrhoids without mention of complication	W (-20332.7472) > H (-36957.9242) > B (-45632.5814) > O (-48181.2705)	W (7199.0) > O (4093.0) > B (3951.0) > H (3153.0)	W (0.0018) > B (0.0009) > H (0.0009) > O (0.0007)
780.3	Convulsions	O (-36820.8927) > W (-39672.0278) > B (-47049.234) > H (-71028.1138)	O (10499.0) > W (3643.0) > B (2208.0) > H (1956.0)	O (0.0017) > W (0.0009) > H (0.0005) > B (0.0005)
V23.9	Supervision of unspecified high-risk pregnancy	W (54812.0452) > B (38142.4699) > H (31638.1606) > O (23242.0009)	H (8225.0) > B (4404.0) > O (3750.0) > W (1824.0)	H (0.0023) > B (0.001) > O (0.0006) > W (0.0004)
664.01	First-degree perineal laceration, with delivery	O (89178.9421) > W (79592.0942) > B (69497.4588) > H (67495.2201)	H (7120.0) > O (6160.0) > B (2695.0) > W (2216.0)	H (0.002) > O (0.001) > B (0.0006) > W (0.0005)
285.1	Acute posthemorrhagic anemia	W (-101610.39) > B (-102632.3712) > H (-107533.8119) > O (-139502.42)	W (6787.0) > O (6014.0) > B (3220.0) > H (2054.0)	W (0.0017) > O (0.001) > B (0.0008) > H (0.0006)
411.1	Intermediate coronary syndrome	W (94752.5403) > O (84688.6217) > B (64731.291) > H (62008.4881)	W (8128.0) > O (5030.0) > H (2567.0) > B (2345.0)	W (0.002) > O (0.0008) > H (0.0007) > B (0.0005)
564.0	Constipation	H (15112.4265) > B (4070.9001) > O (2775.0978) > W (-6721.978)	O (6678.0) > H (6352.0) > B (2705.0) > W (2256.0)	H (0.0017) > O (0.0011) > B (0.0006) > W (0.0006)
623.8	Other specified noninflammatory disorders of vagina	H (8659.2282) > B (762.7261) > O (-33174.7012) > W (-35216.3404)	O (7037.0) > H (5704.0) > B (4055.0) > W (1193.0)	H (0.0016) > O (0.0011) > B (0.0009) > W (0.0003)
age_59	age on record	O (43291.2533) > W (18842.0556) > B (3533.2889) > H (-14171.5667)	O (9350.0) > W (4641.0) > B (2025.0) > H (1949.0)	O (0.0015) > W (0.0011) > H (0.0005) > B (0.0005)
490	Bronchitis NOS (category)	W (37901.0483) > H (31906.1232) > B (25278.7058) > O (1258.8565)	H (5359.0) > O (4614.0) > B (4559.0) > W (3371.0)	H (0.0015) > B (0.0011) > W (0.0008) > O (0.0008)
V15.82	History of tobacco use	W (-3667.8039) > H (-4718.6305) > B (-17486.0296) > O (-53554.5667)	W (7300.0) > B (6702.0) > O (2400.0) > H (1418.0)	W (0.0018) > B (0.0016) > O (0.0004) > H (0.0004)
706.1	Other acne	O (-6201.3485) > H (-7880.1511) > B (-8034.4181) > W (-15148.5122)	O (6693.0) > H (4996.0) > B (3993.0) > W (2119.0)	H (0.0014) > O (0.0011) > B (0.0009) > W (0.0005)
V72.4	Pregnancy examination or test	H (25627.562) > B (15406.6757) > W (-3586.0303) > O (-14609.8345)	H (10747.0) > O (3820.0) > B (2763.0) > W (342.0)	H (0.0029) > B (0.0006) > O (0.0006) > W (0.0001)
413.9	Other and unspecified angina pectoris	O (20177.9463) > W (16958.8984) > B (-12468.246) > H (-17313.8908)	W (7379.0) > O (5188.0) > B (2392.0) > H (2358.0)	W (0.0018) > O (0.0008) > H (0.0006) > B (0.0006)
709.9	Unspecified disorder of skin and subcutaneous tissue	H (-77377.543) > O (-82660.6312) > B (-83212.2858) > W (-90318.0215)	O (6783.0) > H (5564.0) > B (3102.0) > W (1823.0)	H (0.0015) > O (0.0011) > B (0.0007) > W (0.0004)
879.8	Open wound(s) (multiple) of unspecified site(s), without mention of complication	B (3185.1627) > H (74.5697) > W (-8188.9177) > O (-12644.793)	O (6875.0) > H (4352.0) > B (3988.0) > W (2025.0)	H (0.0012) > O (0.0011) > B (0.0009) > W (0.0005)
518.89	Other diseases of lung, not elsewhere classified	W (17589.5158) > B (-7531.613) > O (-13092.2622) > H (-13357.4527)	W (7811.0) > B (5441.0) > O (2770.0) > H (1162.0)	W (0.0019) > B (0.0013) > O (0.0005) > H (0.0003)
250.01	type I diabetes mellitus [insulin dependent type] [IDDM] [juvenile type], not stated as uncontrolled, without mention of complication	W (-1880.6092) > O (-10369.388) > B (-10440.6568) > H (-12269.9963)	O (4832.0) > B (4185.0) > H (4135.0) > W (4029.0)	H (0.0011) > W (0.001) > B (0.001) > O (0.0008)
584.9	Acute renal failure NOS	H (26889.6847) > B (18971.0654) > W (3419.9669) > O (-31.9927)	B (5995.0) > W (5328.0) > O (3367.0) > H (2458.0)	B (0.0014) > W (0.0013) > H (0.0007) > O (0.0005)
age_13	age on record	H (29694.7546) > O (24283.3467) > B (20862.0693) > W (19850.7812)	O (10896.0) > H (3232.0) > W (1665.0) > B (1290.0)	O (0.0018) > H (0.0009) > W (0.0004) > B (0.0003)
296.20	Major depressive disorder, single episode, unspecified degree	H (-14084.5396) > W (-19035.1501) > B (-29082.8063) > O (-34021.9675)	H (5804.0) > O (5659.0) > B (2937.0) > W (2655.0)	H (0.0016) > O (0.0009) > B (0.0007) > W (0.0007)
443.9	Peripheral vascular disease, unspecified	H (-8444.5275) > B (-12052.0684) > W (-13976.444) > O (-17184.3178)	B (6541.0) > W (4037.0) > O (3953.0) > H (2487.0)	B (0.0015) > W (0.001) > H (0.0007) > O (0.0006)
959.7	Other and unspecified injury to knee, leg, ankle, and foot	B (13512.1537) > H (4463.1536) > O (-2224.8628) > W (-8388.6099)	O (6478.0) > B (4667.0) > H (3739.0) > W (2078.0)	B (0.0011) > O (0.0011) > H (0.001) > W (0.0005)
V67.00	Follow-up examination following surgery, unspecified	H (36188.7836) > B (-13529.7371) > W (-33256.8856) > O (-94646.9288)	B (5428.0) > H (4934.0) > W (4027.0) > O (2539.0)	H (0.0014) > B (0.0013) > W (0.001) > O (0.0004)
733.90	Disorder of bone and cartilage, unspecified	O (-24445.1346) > W (-29442.3464) > H (-30603.7195) > B (-35383.3013)	B (6424.0) > W (5159.0) > O (2843.0) > H (2392.0)	B (0.0015) > W (0.0013) > H (0.0007) > O (0.0005)
436	Acute, but ill-defined cerebrovascular disease (category)	B (9138.9124) > H (8332.2357) > O (6252.2477) > W (-5130.633)	B (5416.0) > O (5232.0) > W (3839.0) > H (2319.0)	B (0.0013) > W (0.0009) > O (0.0009) > H (0.0006)
age_12	age on record	H (21542.2806) > W (16591.949) > O (13215.9546) > B (10748.5343)	O (10209.0) > H (3350.0) > W (1820.0) > B (1326.0)	O (0.0017) > H (0.0009) > W (0.0004) > B (0.0003)
627.2	Symptomatic menopausal or female climacteric states	O (-5795.3359) > W (-17431.3266) > H (-19587.6163) > B (-30640.6615)	O (4885.0) > W (4762.0) > H (3752.0) > B (3252.0)	W (0.0012) > H (0.001) > O (0.0008) > B (0.0008)
518.0	Pulmonary collapse	W (-30108.6234) > H (-32262.5923) > B (-37720.696) > O (-39098.0941)	W (6596.0) > O (4557.0) > B (3462.0) > H (1982.0)	W (0.0016) > B (0.0008) > O (0.0007) > H (0.0005)
511.9	Pleural effusion NOS	W (34654.6966) > H (22627.3612) > B (17065.8694) > O (15951.8365)	W (6574.0) > O (4974.0) > B (3241.0) > H (1763.0)	W (0.0016) > O (0.0008) > B (0.0008) > H (0.0005)
412	Old myocardial infarction (category)	O (-61716.1496) > B (-70960.6828) > W (-73067.405) > H (-81471.9142)	W (6187.0) > B (4282.0) > O (4190.0) > H (1807.0)	W (0.0015) > B (0.001) > O (0.0007) > H (0.0005)
age_60	age on record	O (43138.4248) > W (16861.9384) > B (2773.1757) > H (-13834.393)	O (8441.0) > W (4259.0) > B (1983.0) > H (1776.0)	O (0.0014) > W (0.001) > H (0.0005) > B (0.0005)
716.90	Arthropathy, unspecified, site unspecified	B (22000.299) > H (12542.7095) > O (8337.7025) > W (-14511.9726)	B (5302.0) > O (4816.0) > H (3393.0) > W (2884.0)	B (0.0012) > H (0.0009) > O (0.0008) > W (0.0007)
367.1	Myopia	H (-48102.6365) > B (-57545.5616) > W (-77669.3141) > O (-79218.1917)	O (5767.0) > H (5736.0) > B (3263.0) > W (1592.0)	H (0.0016) > O (0.0009) > B (0.0008) > W (0.0004)
E849.8	Accidents occurring in other specified places	W (36983.5595) > H (33751.0033) > B (5940.9538) > O (-40831.9141)	H (5563.0) > W (4065.0) > O (3774.0) > B (2904.0)	H (0.0015) > W (0.001) > B (0.0007) > O (0.0006)
age_62	age on record	O (38933.6992) > W (11159.7349) > B (-2076.6385) > H (-17151.9579)	O (8328.0) > W (4466.0) > B (1873.0) > H (1621.0)	O (0.0014) > W (0.0011) > H (0.0004) > B (0.0004)
455.6	Hemorrhoids NOS	O (-23363.2708) > B (-32176.9316) > H (-34340.3841) > W (-40755.6428)	O (5570.0) > H (4064.0) > W (3467.0) > B (3186.0)	H (0.0011) > O (0.0009) > W (0.0009) > B (0.0007)
276.1	Hyposmolality and/or hyponatremia	W (-94061.8549) > O (-94484.0253) > H (-99304.6886) > B (-104221.035)	W (5378.0) > O (5358.0) > B (3577.0) > H (1877.0)	W (0.0013) > O (0.0009) > B (0.0008) > H (0.0005)
age_63	age on record	O (19862.0717) > W (-5126.0506) > B (-15335.0212) > H (-27776.2491)	O (8149.0) > W (4405.0) > B (1837.0) > H (1747.0)	O (0.0013) > W (0.0011) > H (0.0005) > B (0.0004)
466.0	Acute bronchitis	H (96733.7393) > B (93019.5709) > O (67699.4356) > W (67147.3074)	O (4608.0) > B (4441.0) > H (4229.0) > W (2834.0)	H (0.0012) > B (0.001) > O (0.0008) > W (0.0007)
550.90	Unilateral or unspecified inguinal hernia, without mention of obstruction or gangrene (not specified as recurrent)	W (45665.2272) > H (21519.4221) > B (16889.2215) > O (15531.4926)	O (6176.0) > W (5194.0) > H (2657.0) > B (2075.0)	W (0.0013) > O (0.001) > H (0.0007) > B (0.0005)
V07.2	Need for prophylactic immunotherapy	W (28939.0686) > O (6012.3898) > B (-16321.9943) > H (-17882.2838)	O (6325.0) > W (4637.0) > B (2866.0) > H (2205.0)	W (0.0011) > O (0.001) > B (0.0007) > H (0.0006)
296.30	Major depressive disorder, recurrent episode, unspecified degree	W (15180.2646) > H (15093.83) > B (6563.2585) > O (-6993.7688)	H (5639.0) > O (5063.0) > B (2774.0) > W (2551.0)	H (0.0015) > O (0.0008) > B (0.0006) > W (0.0006)
425.4	Other primary cardiomyopathies	O (20508.299) > W (10577.842) > B (6856.0727) > H (302.2565)	W (5291.0) > B (4810.0) > O (3932.0) > H (1982.0)	W (0.0013) > B (0.0011) > O (0.0006) > H (0.0005)
age_11	age on record	W (54249.9571) > H (40038.1018) > B (39307.4266) > O (32966.7726)	O (8120.0) > H (3142.0) > W (2923.0) > B (1781.0)	O (0.0013) > H (0.0009) > W (0.0007) > B (0.0004)
424.0	Mitral valve disorders	W (-8899.3215) > O (-24982.8699) > B (-57573.9812) > H (-76204.9727)	W (7379.0) > O (3976.0) > B (3211.0) > H (1394.0)	W (0.0018) > B (0.0008) > O (0.0006) > H (0.0004)
493.92	Asthma, unspecified type, with acute exacerbation	H (84531.324) > B (83730.0313) > W (44934.6494) > O (20899.4677)	B (11485.0) > H (2484.0) > O (1361.0) > W (591.0)	B (0.0027) > H (0.0007) > O (0.0002) > W (0.0001)
199.1	Other malignant neoplasm of unspecified site	H (29336.915) > B (12745.7413) > O (-6237.9942) > W (-9605.811)	W (6664.0) > O (4304.0) > B (2621.0) > H (2306.0)	W (0.0016) > O (0.0007) > H (0.0006) > B (0.0006)
278.01	Morbid obesity	W (86304.189) > B (74355.29) > H (60639.2637) > O (46965.1298)	B (9288.0) > W (3319.0) > O (1945.0) > H (1276.0)	B (0.0022) > W (0.0008) > H (0.0003) > O (0.0003)
305.00	Alcohol abuse, unspecified drinking behavior	H (4130.5133) > B (-7721.1518) > W (-25751.8634) > O (-44029.27)	O (5882.0) > B (3944.0) > H (3828.0) > W (1982.0)	H (0.001) > O (0.001) > B (0.0009) > W (0.0005)
592.0	Calculus of kidney	H (-6430.2833) > W (-8746.2836) > B (-30620.9293) > O (-41069.4023)	O (4902.0) > W (4542.0) > H (3872.0) > B (2298.0)	W (0.0011) > H (0.0011) > O (0.0008) > B (0.0005)
034.0	Streptococcal sore throat	B (68197.5783) > O (67060.7096) > H (52387.3569) > W (50082.5315)	O (5478.0) > B (4887.0) > H (3567.0) > W (1574.0)	B (0.0011) > H (0.001) > O (0.0009) > W (0.0004)
785.6	Enlargement of lymph nodes	B (-22097.4679) > H (-24615.3609) > O (-28471.6931) > W (-34213.9198)	W (4705.0) > B (4703.0) > O (3689.0) > H (2380.0)	W (0.0012) > B (0.0011) > H (0.0007) > O (0.0006)
719.47	Pain in joint involving ankle and foot	W (36867.4029) > O (26074.2826) > B (23037.2272) > H (8544.3735)	B (5963.0) > W (4110.0) > O (3394.0) > H (2003.0)	B (0.0014) > W (0.001) > O (0.0006) > H (0.0005)
V25.2	Sterilization	H (-43478.8293) > B (-66680.6865) > W (-81668.8359) > O (-90914.9078)	H (6643.0) > O (5473.0) > B (2269.0) > W (1059.0)	H (0.0018) > O (0.0009) > B (0.0005) > W (0.0003)
848.9	Unspecified site of sprain and strain	H (-21775.2765) > B (-21779.4042) > O (-33703.4484) > W (-51193.1415)	O (6115.0) > H (4696.0) > B (3146.0) > W (1377.0)	H (0.0013) > O (0.001) > B (0.0007) > W (0.0003)
V25.41	Encounter for surveillance of contraceptive pill	H (42923.6061) > B (35135.3725) > O (31572.5637) > W (25276.8108)	H (9210.0) > O (3241.0) > B (2417.0) > W (395.0)	H (0.0025) > B (0.0006) > O (0.0005) > W (0.0001)
age_61	age on record	O (32904.0808) > W (7132.0867) > B (-3473.6766) > H (-21789.4293)	O (7570.0) > W (4136.0) > B (1796.0) > H (1627.0)	O (0.0012) > W (0.001) > H (0.0004) > B (0.0004)
300.4	Dysthymic disorder	W (-13078.831) > O (-23331.1636) > H (-29261.169) > B (-38347.5665)	O (4824.0) > H (4664.0) > B (2904.0) > W (2686.0)	H (0.0013) > O (0.0008) > B (0.0007) > W (0.0007)
V68.1	Issue of repeat prescriptions	B (1429.3503) > H (-12995.0641) > O (-26273.8547) > W (-49417.8587)	H (5011.0) > O (4821.0) > B (3913.0) > W (1212.0)	H (0.0014) > B (0.0009) > O (0.0008) > W (0.0003)
age_10	age on record	W (78226.4203) > H (63523.7328) > B (62946.5625) > O (51878.8576)	O (6253.0) > H (3351.0) > W (3231.0) > B (2100.0)	O (0.001) > H (0.0009) > W (0.0008) > B (0.0005)
V05.3	Need for prophylactic vaccination and inoculation against viral hepatitis	B (-16921.5306) > W (-18672.6291) > O (-20873.7395) > H (-44867.0176)	B (8238.0) > O (3084.0) > W (2919.0) > H (623.0)	B (0.0019) > W (0.0007) > O (0.0005) > H (0.0002)
780.60	Fever, unspecified	H (20748.5807) > B (17619.2245) > W (8968.5821) > O (-34667.1312)	B (10509.0) > W (2090.0) > O (1396.0) > H (830.0)	B (0.0025) > W (0.0005) > O (0.0002) > H (0.0002)
380.4	Impacted cerumen	B (4108.8146) > H (1263.0633) > O (-5505.379) > W (-10529.3286)	B (5224.0) > O (4498.0) > H (2556.0) > W (2495.0)	B (0.0012) > O (0.0007) > H (0.0007) > W (0.0006)
V01.1	Contact with or exposure to tuberculosis	W (6512.0347) > H (2566.6291) > O (1237.8658) > B (-2506.5332)	O (6287.0) > W (3397.0) > H (2630.0) > B (2420.0)	O (0.001) > W (0.0008) > H (0.0007) > B (0.0006)
298.9	Unspecified psychosis	B (-37613.501) > H (-44196.5511) > O (-54188.3287) > W (-56997.8204)	O (6017.0) > B (3621.0) > H (2765.0) > W (2223.0)	O (0.001) > B (0.0008) > H (0.0008) > W (0.0005)
600	Hyperplasia of prostate (category)	W (11579.7109) > O (2254.823) > H (1494.4511) > B (-873.3535)	W (6574.0) > O (5058.0) > H (1585.0) > B (1366.0)	W (0.0016) > O (0.0008) > H (0.0004) > B (0.0003)
038.9	Septicemia NOS	H (-1039.3233) > B (-13772.8631) > W (-18868.9224) > O (-19934.3431)	O (5266.0) > W (3726.0) > B (2814.0) > H (2761.0)	W (0.0009) > O (0.0009) > H (0.0008) > B (0.0007)
367.4	Presbyopia	H (2818.1823) > B (-8420.5023) > O (-34483.2256) > W (-46551.3531)	H (5670.0) > B (3731.0) > O (3668.0) > W (1462.0)	H (0.0016) > B (0.0009) > O (0.0006) > W (0.0004)
age_64	age on record	O (42666.3968) > W (17839.6575) > B (4489.9633) > H (-11140.966)	O (7260.0) > W (4077.0) > B (1689.0) > H (1494.0)	O (0.0012) > W (0.001) > H (0.0004) > B (0.0004)
age_65	age on record	O (11000.1035) > W (-11568.1727) > B (-18278.5331) > H (-31317.2904)	O (7102.0) > W (4005.0) > B (1715.0) > H (1534.0)	O (0.0012) > W (0.001) > H (0.0004) > B (0.0004)
578.1	Blood in stool	W (-2177.5575) > B (-2984.8037) > O (-3998.7281) > H (-17506.5498)	B (4407.0) > O (4191.0) > W (3450.0) > H (2275.0)	B (0.001) > W (0.0008) > O (0.0007) > H (0.0006)
V61.20	Counseling for parent-child problem, unspecified	H (-68346.3031) > B (-73765.3687) > O (-92362.8187) > W (-95566.1665)	O (6009.0) > H (5856.0) > B (2002.0) > W (428.0)	H (0.0016) > O (0.001) > B (0.0005) > W (0.0001)
414.9	Chronic ischemic heart disease, unspecified	O (4334.7263) > W (-4870.1702) > B (-23170.4132) > H (-43809.8727)	O (5223.0) > W (4994.0) > B (2459.0) > H (1522.0)	W (0.0012) > O (0.0009) > B (0.0006) > H (0.0004)
V65.4	Other counseling, not elsewhere classified	O (27610.9138) > W (20562.175) > B (5632.8887) > H (-13673.7823)	O (6422.0) > W (3600.0) > B (2405.0) > H (1686.0)	O (0.001) > W (0.0009) > B (0.0006) > H (0.0005)
age_9	age on record	W (49144.5902) > H (46326.5026) > B (38318.432) > O (27279.9146)	O (5757.0) > H (3978.0) > W (2708.0) > B (1668.0)	H (0.0011) > O (0.0009) > W (0.0007) > B (0.0004)
V67.09	Follow-up examination following other surgery	H (12391.0577) > B (-8559.5283) > W (-27331.7001) > O (-57819.7345)	W (6548.0) > B (4280.0) > O (2021.0) > H (1208.0)	W (0.0016) > B (0.001) > H (0.0003) > O (0.0003)
626.2	Excessive or frequent menstruation	H (14517.6365) > O (13788.7103) > B (12087.4634) > W (9467.7477)	O (4303.0) > B (4117.0) > H (3040.0) > W (2589.0)	B (0.001) > H (0.0008) > O (0.0007) > W (0.0006)
V76.51	Screening for malignant neoplasms of colon	B (19279.0097) > H (15900.4202) > W (-6387.5829) > O (-10230.8949)	B (5707.0) > W (3889.0) > O (2594.0) > H (1823.0)	B (0.0013) > W (0.001) > H (0.0005) > O (0.0004)
787.01	Nausea with vomiting	H (67665.306) > B (42009.8123) > W (34196.2357) > O (-2409.2968)	B (4893.0) > W (3502.0) > H (3258.0) > O (2222.0)	B (0.0011) > H (0.0009) > W (0.0009) > O (0.0004)
V72.5	Routine chest x-ray	W (36136.1616) > O (4715.9217) > B (-4105.5586) > H (-4523.9364)	W (6593.0) > O (4197.0) > H (1496.0) > B (1441.0)	W (0.0016) > O (0.0007) > H (0.0004) > B (0.0003)
276.7	Hyperpotassemia	H (-1983.8313) > B (-5737.0366) > W (-19245.5593) > O (-21062.9621)	B (4613.0) > W (3851.0) > O (3501.0) > H (1730.0)	B (0.0011) > W (0.0009) > O (0.0006) > H (0.0005)
V58.61	Encounter for long-term (current) use of anticoagulants	W (37283.4814) > B (33574.7675) > H (32471.7756) > O (31431.5093)	B (6106.0) > W (5123.0) > O (1479.0) > H (956.0)	B (0.0014) > W (0.0013) > H (0.0003) > O (0.0002)
age_66	age on record	O (30466.6713) > W (13712.7988) > B (-991.4923) > H (-16339.2971)	O (6669.0) > W (3953.0) > H (1515.0) > B (1496.0)	O (0.0011) > W (0.001) > H (0.0004) > B (0.0003)
414.0	Coronary atherosclerosis	W (-33380.0227) > O (-47509.4265) > B (-77988.9516) > H (-101082.8302)	W (6202.0) > O (5925.0) > B (870.0) > H (531.0)	W (0.0015) > O (0.001) > B (0.0002) > H (0.0001)
389.9	Unspecified hearing loss	H (-13429.9969) > B (-16813.1474) > O (-20136.7082) > W (-23322.9282)	H (4324.0) > O (4271.0) > B (2595.0) > W (2320.0)	H (0.0012) > O (0.0007) > B (0.0006) > W (0.0006)
V25.02	Encounter for general counseling on initiation of other contraceptive measures	O (23389.7854) > B (16515.7902) > H (15384.1236) > W (2914.9134)	H (7212.0) > O (3720.0) > B (2063.0) > W (439.0)	H (0.002) > O (0.0006) > B (0.0005) > W (0.0001)
V24.0	Postpartum care and examination immediately after delivery	O (76512.4415) > H (63694.9381) > B (63144.2336) > W (60001.4037)	H (8273.0) > O (2646.0) > B (1908.0) > W (593.0)	H (0.0023) > B (0.0004) > O (0.0004) > W (0.0001)
E879.8	Other specified procedures as the cause of abnormal reaction of patient, or of later complication, without mention of misadventure at time of procedure	H (4405.4769) > W (-6206.6705) > B (-13124.9605) > O (-57082.9492)	W (5716.0) > B (3284.0) > O (2732.0) > H (1586.0)	W (0.0014) > B (0.0008) > O (0.0004) > H (0.0004)
age_8	age on record	H (61619.963) > W (56410.1015) > B (48096.6072) > O (34028.314)	H (4720.0) > O (4163.0) > W (2797.0) > B (1606.0)	H (0.0013) > W (0.0007) > O (0.0007) > B (0.0004)
age_67	age on record	O (25052.0504) > W (8312.0916) > B (-7897.6213) > H (-18109.4983)	O (6351.0) > W (3924.0) > H (1506.0) > B (1472.0)	O (0.001) > W (0.001) > H (0.0004) > B (0.0003)
782.0	Disturbance of skin sensation	B (24413.1609) > H (23505.3539) > W (7690.1126) > O (5151.4329)	B (5273.0) > W (3107.0) > O (2776.0) > H (2059.0)	B (0.0012) > W (0.0008) > H (0.0006) > O (0.0005)
age_7	age on record	H (52663.3005) > W (47653.801) > B (37903.1055) > O (22252.8418)	H (5249.0) > O (3789.0) > W (2664.0) > B (1510.0)	H (0.0014) > W (0.0007) > O (0.0006) > B (0.0004)
428.1	Left heart failure	O (-14852.3809) > W (-14888.5227) > B (-18631.2955) > H (-23868.1179)	B (6122.0) > W (3876.0) > O (2311.0) > H (887.0)	B (0.0014) > W (0.001) > O (0.0004) > H (0.0002)
age_68	age on record	O (16201.0969) > W (-2018.5595) > B (-11545.0056) > H (-24288.6159)	O (6406.0) > W (3838.0) > B (1514.0) > H (1417.0)	O (0.001) > W (0.0009) > H (0.0004) > B (0.0004)
age_6	age on record	H (55464.6498) > W (50917.9927) > B (41258.5896) > O (21893.3536)	H (5522.0) > O (3475.0) > W (2624.0) > B (1535.0)	H (0.0015) > W (0.0006) > O (0.0006) > B (0.0004)
age_69	age on record	O (33097.485) > W (4347.3192) > B (-5617.6372) > H (-18671.1477)	O (6206.0) > W (3944.0) > B (1510.0) > H (1465.0)	O (0.001) > W (0.001) > H (0.0004) > B (0.0004)
458.9	Hypotension NOS	H (11642.0386) > O (6229.5602) > B (6063.5175) > W (-3231.598)	W (4170.0) > B (3736.0) > O (3525.0) > H (1634.0)	W (0.001) > B (0.0009) > O (0.0006) > H (0.0004)
365.11	Primary open angle glaucoma	B (31489.2831) > H (28448.002) > W (16069.2344) > O (15752.7907)	B (5341.0) > O (3578.0) > H (2230.0) > W (1893.0)	B (0.0012) > H (0.0006) > O (0.0006) > W (0.0005)
age_5	age on record	H (40701.9884) > W (35572.7267) > B (26864.3377) > O (7973.8425)	H (5463.0) > O (3272.0) > W (2694.0) > B (1597.0)	H (0.0015) > W (0.0007) > O (0.0005) > B (0.0004)
age_70	age on record	O (39370.9779) > W (9501.6756) > B (-808.1143) > H (-17938.7212)	O (6051.0) > W (3970.0) > B (1543.0) > H (1425.0)	O (0.001) > W (0.001) > H (0.0004) > B (0.0004)
V06.1	Need for prophylactic vaccination with combined diphtheria-tetanus-pertussis [DTP] [DTaP] vaccine	O (-83625.838) > W (-84440.8548) > B (-102734.5192) > H (-133021.1344)	B (6227.0) > W (3393.0) > O (3011.0) > H (351.0)	B (0.0015) > W (0.0008) > O (0.0005) > H (0.0001)
110.1	Dermatophytosis of nail	H (29677.4284) > B (8997.4995) > W (-1443.0095) > O (-10637.8128)	B (4809.0) > H (4295.0) > O (2188.0) > W (1624.0)	H (0.0012) > B (0.0011) > W (0.0004) > O (0.0004)
783.21	Loss of weight	H (11048.4894) > B (10971.6994) > W (-2106.3279) > O (-18532.8256)	B (7409.0) > W (3263.0) > O (1564.0) > H (661.0)	B (0.0017) > W (0.0008) > O (0.0003) > H (0.0002)
788.1	Dysuria	H (11316.0727) > B (-2089.8828) > O (-7796.2511) > W (-15414.3045)	B (4029.0) > H (3981.0) > O (3045.0) > W (1783.0)	H (0.0011) > B (0.0009) > O (0.0005) > W (0.0004)
664.11	Second-degree perineal laceration, with delivery	O (70030.4165) > W (66961.5432) > H (51092.1116) > B (47477.2002)	H (4821.0) > O (4002.0) > W (2289.0) > B (1720.0)	H (0.0013) > O (0.0007) > W (0.0006) > B (0.0004)
age_75	age on record	O (23697.6569) > W (3963.1355) > B (-21508.9787) > H (-38619.1948)	O (5987.0) > W (4240.0) > B (1321.0) > H (1204.0)	W (0.001) > O (0.001) > H (0.0003) > B (0.0003)
574.20	Calculus of gallbladder without mention of cholecystitis, without mention of obstruction	H (-8889.4619) > B (-26586.8893) > W (-29891.923) > O (-38422.0687)	H (3527.0) > O (3521.0) > W (3035.0) > B (2599.0)	H (0.001) > W (0.0007) > B (0.0006) > O (0.0006)
518.81	Acute respiratory failure	H (-52941.4598) > B (-60174.149) > W (-64045.7511) > O (-76545.6014)	W (4225.0) > O (3607.0) > B (3231.0) > H (1568.0)	W (0.001) > B (0.0008) > O (0.0006) > H (0.0004)
389.10	Sensorineural hearing loss, unspecified	B (-35409.6089) > W (-36681.1391) > H (-38059.0975) > O (-43194.2416)	O (3911.0) > B (3877.0) > W (2931.0) > H (1902.0)	B (0.0009) > W (0.0007) > O (0.0006) > H (0.0005)
V03.82	Need for prophylactic vaccination against Streptococcus pneumoniae [pneumococcus]	H (-9625.7997) > B (-19967.5528) > W (-32696.4867) > O (-43455.6369)	B (6948.0) > W (2881.0) > O (1928.0) > H (850.0)	B (0.0016) > W (0.0007) > O (0.0003) > H (0.0002)
715.96	Osteoarthrosis, unspecified whether generalized or localized, involving lower leg	O (61539.8355) > B (48336.4948) > W (44123.8196) > H (38494.8616)	B (4564.0) > O (3099.0) > W (2860.0) > H (1992.0)	B (0.0011) > W (0.0007) > H (0.0005) > O (0.0005)
age_71	age on record	O (17058.3853) > W (-3424.8175) > B (-18604.5657) > H (-33975.6936)	O (5940.0) > W (3855.0) > B (1402.0) > H (1242.0)	O (0.001) > W (0.0009) > H (0.0003) > B (0.0003)
age_4	age on record	H (38766.8793) > W (34251.6788) > B (24730.0112) > O (3572.0302)	H (5405.0) > O (2862.0) > W (2593.0) > B (1515.0)	H (0.0015) > W (0.0006) > O (0.0005) > B (0.0004)
535.00	Acute gastritis, without mention of hemorrhage	H (36153.8975) > B (16083.5747) > W (-6217.3171) > O (-23467.3609)	H (5731.0) > O (2546.0) > B (2363.0) > W (1601.0)	H (0.0016) > B (0.0006) > O (0.0004) > W (0.0004)
age_73	age on record	O (23275.1208) > W (-11374.3416) > B (-22444.3329) > H (-39436.805)	O (5797.0) > W (3974.0) > B (1338.0) > H (1101.0)	W (0.001) > O (0.0009) > B (0.0003) > H (0.0003)
873.8	Other and unspecified open wound of head without mention of complication	O (-39112.1899) > B (-51770.5856) > H (-56861.2051) > W (-59162.7372)	O (8736.0) > H (1660.0) > B (1264.0) > W (545.0)	O (0.0014) > H (0.0005) > B (0.0003) > W (0.0001)
age_77	age on record	O (9832.4365) > W (-14311.4193) > B (-25754.805) > H (-40007.5382)	O (5792.0) > W (4098.0) > B (1275.0) > H (1026.0)	W (0.001) > O (0.0009) > B (0.0003) > H (0.0003)
age_76	age on record	O (26781.4265) > W (2431.4911) > B (-17873.4259) > H (-32746.1879)	O (5707.0) > W (4111.0) > B (1275.0) > H (1088.0)	W (0.001) > O (0.0009) > H (0.0003) > B (0.0003)
784.7	Epistaxis	H (23055.2199) > B (22974.5593) > O (19036.7788) > W (4353.6626)	O (4158.0) > B (3249.0) > H (2818.0) > W (1897.0)	H (0.0008) > B (0.0008) > O (0.0007) > W (0.0005)
389.00	Conductive hearing loss, unspecified	H (-7456.0432) > W (-12626.3909) > B (-18272.9814) > O (-27339.2549)	O (4213.0) > H (3800.0) > W (2377.0) > B (1724.0)	H (0.001) > O (0.0007) > W (0.0006) > B (0.0004)
611.71	Mastodynia	H (-27187.2032) > B (-39387.4106) > O (-46527.9363) > W (-66572.3868)	O (4181.0) > H (4085.0) > B (2694.0) > W (1153.0)	H (0.0011) > O (0.0007) > B (0.0006) > W (0.0003)
789.07	Abdominal pain, generalized	B (8561.5915) > W (3362.987) > H (-4325.563) > O (-23258.5659)	B (6458.0) > W (2938.0) > O (1746.0) > H (924.0)	B (0.0015) > W (0.0007) > O (0.0003) > H (0.0003)
414.8	Other specified forms of chronic ischemic heart disease	H (36307.7995) > W (24605.5945) > B (22084.4956) > O (19872.5088)	W (3820.0) > H (3408.0) > B (2780.0) > O (2038.0)	W (0.0009) > H (0.0009) > B (0.0007) > O (0.0003)
V70.7	Examination of participant in clinical trial for normal comparison or control in clinical research	W (5059.7112) > B (-18780.4545) > O (-22873.2973) > H (-34294.8802)	W (6522.0) > B (2872.0) > O (2074.0) > H (561.0)	W (0.0016) > B (0.0007) > O (0.0003) > H (0.0002)
174.8	Malignant neoplasm of other specified sites of female breast	W (29564.6705) > B (14916.5513) > H (9833.8079) > O (5778.0402)	W (5956.0) > B (3651.0) > O (1782.0) > H (632.0)	W (0.0015) > B (0.0009) > O (0.0003) > H (0.0002)
V25.49	Encounter for surveillance of other contraceptive method	H (14137.8995) > B (8236.5586) > O (-684.2625) > W (-6570.2713)	H (6758.0) > O (2901.0) > B (2094.0) > W (262.0)	H (0.0019) > B (0.0005) > O (0.0005) > W (0.0001)
250.50	Diabetes mellitus type II [non-insulin dependent type] [NIDDM type] [adult-onset type] or unspecified type, not stated as uncontrolled, with ophthalmic manifestations	H (-40761.2111) > B (-48836.9322) > W (-63830.7376) > O (-65714.9537)	B (4850.0) > H (2908.0) > O (2872.0) > W (1357.0)	B (0.0011) > H (0.0008) > O (0.0005) > W (0.0003)
age_74	age on record	O (23848.9203) > W (2039.9434) > B (-14738.6078) > H (-27842.0679)	O (5556.0) > W (4012.0) > B (1312.0) > H (1073.0)	W (0.001) > O (0.0009) > B (0.0003) > H (0.0003)
722.10	Displacement of lumbar intervertebral disc without myelopathy	W (75488.9353) > B (36553.8006) > O (35035.8248) > H (27084.6474)	W (5349.0) > O (3371.0) > B (2377.0) > H (845.0)	W (0.0013) > B (0.0006) > O (0.0005) > H (0.0002)
309.28	Adjustment disorder with mixed anxiety and depressed mood	H (-45123.493) > O (-45577.5209) > B (-50584.7733) > W (-58396.1274)	O (5131.0) > H (3729.0) > B (1941.0) > W (1128.0)	H (0.001) > O (0.0008) > B (0.0005) > W (0.0003)
age_72	age on record	O (11676.1193) > W (-17548.3418) > B (-30958.3923) > H (-48218.3469)	O (5701.0) > W (3752.0) > B (1315.0) > H (1100.0)	O (0.0009) > W (0.0009) > B (0.0003) > H (0.0003)
age_78	age on record	O (10144.71) > W (-11237.7445) > B (-30950.0827) > H (-46600.2489)	O (5507.0) > W (4168.0) > B (1204.0) > H (959.0)	W (0.001) > O (0.0009) > B (0.0003) > H (0.0003)
V45.81	Postsurgical aortocoronary bypass status	W (-9382.8272) > O (-31927.4354) > B (-46470.7386) > H (-52416.1877)	W (6482.0) > O (2422.0) > B (1905.0) > H (1010.0)	W (0.0016) > B (0.0004) > O (0.0004) > H (0.0003)
553.3	Diaphragmatic hernia without mention of obstruction or gangrene	W (-14213.874) > O (-20618.4035) > B (-38748.5152) > H (-42626.1058)	W (4845.0) > O (2729.0) > B (2445.0) > H (1729.0)	W (0.0012) > B (0.0006) > H (0.0005) > O (0.0004)
569.3	Hemorrhage of rectum and anus	O (40265.8918) > B (39157.7212) > H (38830.4513) > W (33809.3532)	W (3402.0) > O (3086.0) > B (2826.0) > H (2429.0)	W (0.0008) > H (0.0007) > B (0.0007) > O (0.0005)
724.4	Thoracic or lumbosacral neuritis or radiculitis, unspecified	H (-17614.6532) > B (-17647.8483) > O (-17996.9198) > W (-19195.0477)	B (4669.0) > W (3287.0) > O (2610.0) > H (1163.0)	B (0.0011) > W (0.0008) > O (0.0004) > H (0.0003)
844.9	Sprain of unspecified site of knee and leg	B (9468.3648) > H (7768.9294) > O (546.749) > W (-9597.0259)	O (5088.0) > B (3010.0) > H (2374.0) > W (1230.0)	O (0.0008) > B (0.0007) > H (0.0007) > W (0.0003)
585	Chronic kidney disease (CKD) (category)	B (8651.4348) > W (3605.2737) > H (1939.8882) > O (-6844.4717)	O (3341.0) > W (3236.0) > B (2531.0) > H (2402.0)	W (0.0008) > H (0.0007) > B (0.0006) > O (0.0005)
age_3	age on record	H (35143.9341) > W (32506.7952) > B (23118.4011) > O (5366.0701)	H (5044.0) > O (2714.0) > W (2321.0) > B (1419.0)	H (0.0014) > W (0.0006) > O (0.0004) > B (0.0003)
327.23	Obstructive sleep apnea	B (-3194.8544) > W (-8510.5209) > H (-14692.0182) > O (-14773.7194)	B (7054.0) > W (2609.0) > O (1343.0) > H (417.0)	B (0.0016) > W (0.0006) > O (0.0002) > H (0.0001)
714.0	Rheumatoid arthritis	O (23184.1892) > B (18162.8078) > W (18052.4017) > H (16350.7041)	B (4147.0) > W (2757.0) > O (2622.0) > H (1860.0)	B (0.001) > W (0.0007) > H (0.0005) > O (0.0004)
493.91	Asthma, unspecified type, with status asthmaticus	B (19413.5887) > H (12450.622) > O (11409.9316) > W (4372.7603)	O (4259.0) > H (3300.0) > B (2836.0) > W (967.0)	H (0.0009) > O (0.0007) > B (0.0007) > W (0.0002)
V65.40	Counseling NOS	H (-40527.2373) > B (-59552.7294) > W (-62547.9462) > O (-85145.4905)	H (5497.0) > O (2335.0) > B (2227.0) > W (1296.0)	H (0.0015) > B (0.0005) > O (0.0004) > W (0.0003)
724.02	Spinal stenosis of lumbar region	W (23585.044) > O (4436.7174) > B (-2287.6852) > H (-14947.8438)	W (4438.0) > B (3648.0) > O (2405.0) > H (854.0)	W (0.0011) > B (0.0009) > O (0.0004) > H (0.0002)
246.9	Unspecified disorder of thyroid	W (17021.4764) > O (16519.2999) > H (14729.8007) > B (6266.5373)	H (3702.0) > O (3342.0) > W (2419.0) > B (1847.0)	H (0.001) > W (0.0006) > O (0.0005) > B (0.0004)
age_79	age on record	O (25579.473) > W (6618.1111) > B (-12514.4746) > H (-28054.5608)	O (5268.0) > W (3976.0) > B (1150.0) > H (865.0)	W (0.001) > O (0.0009) > B (0.0003) > H (0.0002)
536.8	Dyspepsia and other specified disorders of function of stomach	H (22388.7863) > B (15644.8562) > O (13651.0292) > W (8876.381)	H (3748.0) > B (2789.0) > O (2641.0) > W (2075.0)	H (0.001) > B (0.0007) > W (0.0005) > O (0.0004)
E849.9	Accidents occurring in unspecified place	W (16383.5317) > H (-3927.5606) > B (-15613.7113) > O (-25926.3097)	W (3728.0) > O (3219.0) > H (2586.0) > B (1664.0)	W (0.0009) > H (0.0007) > O (0.0005) > B (0.0004)
729.81	Swelling of limb	B (-41570.6723) > H (-44959.0408) > O (-55141.1274) > W (-63985.7136)	B (5569.0) > O (2311.0) > W (2058.0) > H (1254.0)	B (0.0013) > W (0.0005) > O (0.0004) > H (0.0003)
424.1	Aortic valve disorders	W (22596.1931) > O (10353.8614) > B (-9121.1564) > H (-15760.3555)	W (5602.0) > O (2815.0) > B (1972.0) > H (768.0)	W (0.0014) > B (0.0005) > O (0.0005) > H (0.0002)
280.0	Iron deficiency anemia secondary to blood loss (chronic)	B (1882.5703) > O (1036.7992) > W (-3268.3666) > H (-9042.3763)	O (3371.0) > W (3312.0) > B (3196.0) > H (1268.0)	W (0.0008) > B (0.0007) > O (0.0005) > H (0.0003)
403.91	Hypertensive renal disease, unspecified, with renal failure	H (41448.9853) > B (37152.0452) > W (13847.837) > O (7595.0276)	B (5446.0) > W (2432.0) > O (1815.0) > H (1453.0)	B (0.0013) > W (0.0006) > H (0.0004) > O (0.0003)
787.2	Dysphagia	W (54749.6453) > H (41098.8315) > B (40494.032) > O (37113.3126)	W (4084.0) > O (2650.0) > B (2526.0) > H (1879.0)	W (0.001) > B (0.0006) > H (0.0005) > O (0.0004)
654.21	Previous cesarean section complicating pregnancy, delivered, with or without mention of antepartum condition	O (34941.3526) > W (33693.8353) > H (29392.2531) > B (28092.9938)	H (3873.0) > O (3871.0) > B (1768.0) > W (1586.0)	H (0.0011) > O (0.0006) > B (0.0004) > W (0.0004)
age_80	age on record	O (18125.4067) > W (-5008.866) > B (-22957.9125) > H (-37756.9181)	O (5288.0) > W (3789.0) > B (1112.0) > H (883.0)	W (0.0009) > O (0.0009) > B (0.0003) > H (0.0002)
626.0	Absence of menstruation	O (-16726.2445) > W (-25316.9357) > H (-25472.7466) > B (-26003.2436)	O (4166.0) > H (3564.0) > B (2087.0) > W (1187.0)	H (0.001) > O (0.0007) > B (0.0005) > W (0.0003)
785.2	Undiagnosed cardiac murmurs	H (-2478.2172) > B (-3309.6066) > O (-8388.427) > W (-25069.345)	O (3859.0) > B (2974.0) > H (2971.0) > W (1174.0)	H (0.0008) > B (0.0007) > O (0.0006) > W (0.0003)
427.9	Cardiac dysrhythmia NOS	O (-2788.2856) > H (-5909.686) > B (-6388.4469) > W (-6946.1359)	O (3580.0) > H (2734.0) > W (2488.0) > B (2165.0)	H (0.0007) > W (0.0006) > O (0.0006) > B (0.0005)
388.70	Otalgia NOS	B (29615.9911) > H (26762.9135) > O (21117.9615) > W (7598.7981)	O (3731.0) > B (3363.0) > H (2779.0) > W (1091.0)	B (0.0008) > H (0.0008) > O (0.0006) > W (0.0003)
585.9	Chronic kidney disease, unspecified	B (25433.2349) > H (21630.047) > W (10239.9137) > O (6049.2733)	B (7452.0) > W (2066.0) > O (1062.0) > H (331.0)	B (0.0017) > W (0.0005) > O (0.0002) > H (0.0001)
346.90	Migraine, unspecified, without mention of intractable migraine without mention of status migrainosus	W (27067.1619) > H (26339.9346) > B (17365.6323) > O (2765.8174)	B (3400.0) > H (3125.0) > W (2279.0) > O (2093.0)	H (0.0009) > B (0.0008) > W (0.0006) > O (0.0003)
274.9	Gout NOS	O (21433.166) > B (16876.769) > W (6286.8176) > H (6111.7516)	B (4914.0) > W (2554.0) > O (2285.0) > H (1104.0)	B (0.0011) > W (0.0006) > O (0.0004) > H (0.0003)
E878.1	Surgical operation with implant of artificial internal device causing abnormal patient reaction, or later complication, without mention of misadventure at time of operation	H (41332.1584) > W (21783.5795) > B (18010.2787) > O (-33541.2946)	W (5735.0) > B (1936.0) > O (1646.0) > H (1533.0)	W (0.0014) > B (0.0005) > H (0.0004) > O (0.0003)
682.6	Cellulitis and abscess of leg, except foot	H (16620.788) > O (15697.6154) > B (14573.7514) > W (11644.466)	O (3156.0) > B (2993.0) > W (2651.0) > H (2038.0)	B (0.0007) > W (0.0007) > H (0.0006) > O (0.0005)
873.0	Open wound of scalp, without mention of complication	H (10023.8229) > W (7756.8848) > B (1715.8248) > O (-5550.7644)	O (4199.0) > H (3343.0) > B (1979.0) > W (1288.0)	H (0.0009) > O (0.0007) > B (0.0005) > W (0.0003)
919.0	Abrasion or friction burn of other, multiple, and unspecified sites, without mention of infection	H (31120.9902) > B (27763.6023) > W (24628.7687) > O (21470.088)	O (4432.0) > H (3663.0) > B (1732.0) > W (976.0)	H (0.001) > O (0.0007) > B (0.0004) > W (0.0002)
162.9	Malignant neoplasm of bronchus and lung, unspecified	O (11503.3318) > W (4947.3027) > B (2486.9153) > H (-4703.0564)	W (5044.0) > O (2655.0) > B (2430.0) > H (671.0)	W (0.0012) > B (0.0006) > O (0.0004) > H (0.0002)
age_2	age on record	H (23407.1262) > W (13837.048) > B (7223.7785) > O (-11250.2878)	H (4601.0) > O (2896.0) > W (2120.0) > B (1148.0)	H (0.0013) > W (0.0005) > O (0.0005) > B (0.0003)
847.0	Neck sprain	H (21412.8642) > B (18757.9879) > O (9858.071) > W (3335.5522)	O (4627.0) > H (2612.0) > B (2573.0) > W (952.0)	O (0.0008) > H (0.0007) > B (0.0006) > W (0.0002)
789.06	Abdominal pain, epigastric	H (39678.5575) > B (34141.2512) > W (22601.8278) > O (12832.1539)	B (4185.0) > W (2331.0) > H (2279.0) > O (1962.0)	B (0.001) > H (0.0006) > W (0.0006) > O (0.0003)
366.9	Cataract NOS	O (-35168.0608) > W (-50113.0816) > B (-59351.1407) > H (-68475.3927)	O (5207.0) > W (2707.0) > B (2056.0) > H (756.0)	O (0.0008) > W (0.0007) > B (0.0005) > H (0.0002)
787.0	Nausea and vomiting	O (-66618.7869) > B (-70402.1275) > H (-75433.5951) > W (-78487.848)	O (5866.0) > W (1857.0) > H (1730.0) > B (1243.0)	O (0.001) > H (0.0005) > W (0.0005) > B (0.0003)
age_81	age on record	O (18318.5238) > W (-4513.6355) > B (-22112.676) > H (-37247.4964)	O (5157.0) > W (3688.0) > B (1047.0) > H (760.0)	W (0.0009) > O (0.0008) > B (0.0002) > H (0.0002)
368.8	Other specified visual disturbances	H (20010.0603) > B (9699.9735) > W (-9737.5511) > O (-12240.1063)	H (3937.0) > O (2855.0) > B (2671.0) > W (1116.0)	H (0.0011) > B (0.0006) > O (0.0005) > W (0.0003)
V04.8	Need for prophylactic vaccination and inoculation against other viral diseases	W (64461.9296) > H (52857.1619) > O (51851.6304) > B (46336.6054)	H (4194.0) > O (2276.0) > W (2179.0) > B (1898.0)	H (0.0011) > W (0.0005) > B (0.0004) > O (0.0004)
V74.1	Screening examination for pulmonary tuberculosis	O (-11715.4179) > B (-22628.4405) > W (-26679.6748) > H (-31430.1619)	O (3705.0) > B (3677.0) > W (2179.0) > H (952.0)	B (0.0009) > O (0.0006) > W (0.0005) > H (0.0003)
795.5	Nonspecific reaction to tuberculin skin test without active tuberculosis	H (-25716.6409) > B (-39072.6768) > O (-61752.1447) > W (-66910.6522)	H (4197.0) > O (3218.0) > B (2328.0) > W (763.0)	H (0.0012) > B (0.0005) > O (0.0005) > W (0.0002)
287.5	Thrombocytopenia NOS	H (-26839.5286) > W (-31515.3685) > B (-34279.5325) > O (-37219.6231)	W (3836.0) > B (2652.0) > O (2461.0) > H (1458.0)	W (0.0009) > B (0.0006) > O (0.0004) > H (0.0004)
112.0	Candidiasis of mouth	O (2410.8052) > B (-5091.3013) > H (-11617.1898) > W (-13059.2008)	O (3017.0) > B (2942.0) > H (2645.0) > W (1786.0)	H (0.0007) > B (0.0007) > O (0.0005) > W (0.0004)
V72.84	Preoperative examination, unspecified	H (-34882.5068) > W (-36405.3775) > B (-40469.4831) > O (-62593.1258)	W (4221.0) > B (3839.0) > O (1706.0) > H (571.0)	W (0.001) > B (0.0009) > O (0.0003) > H (0.0002)
294.8	Other persistent mental disorders due to conditions classified elsewhere	H (78312.9197) > B (73935.2172) > W (70711.0447) > O (45624.2276)	B (4612.0) > W (2706.0) > H (1607.0) > O (1406.0)	B (0.0011) > W (0.0007) > H (0.0004) > O (0.0002)
427.1	Paroxysmal ventricular tachycardia	W (7372.1932) > O (-1621.0875) > B (-12332.3378) > H (-20980.8552)	W (4116.0) > B (3209.0) > O (2221.0) > H (739.0)	W (0.001) > B (0.0008) > O (0.0004) > H (0.0002)
age_82	age on record	O (15039.8421) > W (-9255.1332) > B (-28989.1382) > H (-50766.4981)	O (4975.0) > W (3505.0) > B (1088.0) > H (668.0)	W (0.0009) > O (0.0008) > B (0.0003) > H (0.0002)
999.9	Other and unspecified complications of medical care, not elsewhere classified	O (-83511.0514) > H (-86232.3005) > B (-88096.5297) > W (-94851.8136)	O (6158.0) > H (1934.0) > B (1296.0) > W (823.0)	O (0.001) > H (0.0005) > B (0.0003) > W (0.0002)
380.10	Infective otitis externa, unspecified	H (10184.0923) > B (7073.2877) > O (-6064.414) > W (-6229.6735)	O (3829.0) > H (3091.0) > B (2289.0) > W (975.0)	H (0.0008) > O (0.0006) > B (0.0005) > W (0.0002)
354.0	Carpal tunnel syndrome	O (15746.2208) > W (12375.6411) > B (4624.6446) > H (246.6651)	B (3128.0) > O (2809.0) > W (2507.0) > H (1727.0)	B (0.0007) > W (0.0006) > H (0.0005) > O (0.0005)
367.0	Hypermetropia	H (-2063.643) > B (-11920.3975) > O (-24234.1429) > W (-27333.2569)	H (4060.0) > O (3286.0) > B (1988.0) > W (821.0)	H (0.0011) > O (0.0005) > B (0.0005) > W (0.0002)
041.4	Escherichia coli [E. coli] infection in conditions classified elsewhere and of unspecified site	O (-16153.4382) > H (-29610.5799) > B (-30917.6175) > W (-32374.2649)	O (3601.0) > W (2653.0) > B (1925.0) > H (1867.0)	W (0.0007) > O (0.0006) > H (0.0005) > B (0.0005)
372.00	Acute conjunctivitis, unspecified	B (17065.3909) > O (8582.5496) > H (7392.3722) > W (-6661.7709)	O (3696.0) > B (3695.0) > H (1975.0) > W (679.0)	B (0.0009) > O (0.0006) > H (0.0005) > W (0.0002)
V72.81	Preoperative cardiovascular examination	W (1026.9862) > H (-14378.7502) > B (-18876.8036) > O (-22902.9726)	W (3949.0) > B (2336.0) > O (2325.0) > H (1372.0)	W (0.001) > B (0.0005) > O (0.0004) > H (0.0004)
620.2	Other and unspecified ovarian cyst	W (26195.1857) > O (25150.0322) > B (8059.4339) > H (6832.3926)	O (3205.0) > W (2773.0) > B (2032.0) > H (1949.0)	W (0.0007) > H (0.0005) > O (0.0005) > B (0.0005)
E849.0	Home accidents	W (10544.3169) > H (-194.6491) > B (-11516.1485) > O (-25157.0185)	W (2862.0) > H (2809.0) > O (2709.0) > B (1567.0)	H (0.0008) > W (0.0007) > O (0.0004) > B (0.0004)
276.2	Acidosis	B (-10720.3462) > H (-17974.9208) > O (-19247.445) > W (-19312.276)	B (3404.0) > O (2917.0) > W (2593.0) > H (1002.0)	B (0.0008) > W (0.0006) > O (0.0005) > H (0.0003)
525.9	Dental disorder NOS	B (45598.2431) > H (37554.3767) > O (23098.8125) > W (17660.6183)	O (3940.0) > B (2912.0) > H (2469.0) > W (590.0)	B (0.0007) > H (0.0007) > O (0.0006) > W (0.0001)
644.13	Other threatened labor, antepartum	O (25123.8122) > B (13063.6507) > W (2124.8571) > H (-11781.4191)	O (4067.0) > B (2874.0) > H (2002.0) > W (944.0)	B (0.0007) > O (0.0007) > H (0.0005) > W (0.0002)
070.54	Chronic hepatitis C without mention of hepatic coma	W (9841.9386) > H (8074.9973) > B (7942.018) > O (-4769.4894)	B (3973.0) > W (2716.0) > O (1735.0) > H (1410.0)	B (0.0009) > W (0.0007) > H (0.0004) > O (0.0003)
785.0	Tachycardia NOS	H (14689.4938) > B (9010.3757) > O (8070.8087) > W (2419.6856)	B (3867.0) > W (2676.0) > O (1763.0) > H (1525.0)	B (0.0009) > W (0.0007) > H (0.0004) > O (0.0003)
790.6	Other abnormal blood chemistry	H (9495.7308) > B (8215.5689) > W (220.1626) > O (-6602.1362)	B (3494.0) > W (2494.0) > O (2062.0) > H (1771.0)	B (0.0008) > W (0.0006) > H (0.0005) > O (0.0003)
706.2	Sebaceous cyst	H (2210.7681) > B (-1594.9046) > O (-4156.4367) > W (-5341.9979)	O (3062.0) > B (2432.0) > H (2338.0) > W (1958.0)	H (0.0006) > B (0.0006) > O (0.0005) > W (0.0005)
891.0	Open wound of knee, leg [except thigh], and ankle, without mention of complication	O (2693.3235) > B (915.0396) > H (320.8881) > W (-2500.7028)	O (4879.0) > H (2214.0) > B (1682.0) > W (979.0)	O (0.0008) > H (0.0006) > B (0.0004) > W (0.0002)
366.17	Total or mature cataract	W (39724.1389) > H (21470.6742) > B (12398.9133) > O (5491.0844)	W (4643.0) > O (3121.0) > H (1184.0) > B (767.0)	W (0.0011) > O (0.0005) > H (0.0003) > B (0.0002)
age_83	age on record	O (16941.5287) > W (-4264.344) > B (-22263.1564) > H (-39827.9757)	O (4637.0) > W (3260.0) > B (1035.0) > H (678.0)	W (0.0008) > O (0.0008) > B (0.0002) > H (0.0002)
472.0	Chronic rhinitis	H (13261.9095) > B (7561.3257) > O (2404.396) > W (-22.1399)	B (3065.0) > H (2549.0) > O (2128.0) > W (1806.0)	B (0.0007) > H (0.0007) > W (0.0004) > O (0.0003)
303.90	Other and unspecified alcohol dependence, unspecified drinking behavior	B (-10499.7975) > H (-11802.2832) > O (-19225.7123) > W (-23755.1334)	O (3650.0) > B (2395.0) > H (1933.0) > W (1490.0)	O (0.0006) > B (0.0006) > H (0.0005) > W (0.0004)
305.60	Cocaine abuse, unspecified use	B (-19158.842) > H (-26275.6922) > O (-36059.9461) > W (-41868.0163)	O (3835.0) > B (3096.0) > H (1705.0) > W (817.0)	B (0.0007) > O (0.0006) > H (0.0005) > W (0.0002)
309.0	Adjustment disorder with depressed mood	H (-14160.5284) > B (-18068.1169) > W (-24670.4548) > O (-25516.6581)	H (3306.0) > O (3224.0) > B (1827.0) > W (1047.0)	H (0.0009) > O (0.0005) > B (0.0004) > W (0.0003)
796.9	Other nonspecific abnormal findings	H (28428.0703) > B (12770.7745) > W (-5211.5706) > O (-14706.5237)	H (5299.0) > O (1799.0) > B (1669.0) > W (633.0)	H (0.0015) > B (0.0004) > O (0.0003) > W (0.0002)
708.9	Unspecified urticaria	H (-5068.9535) > O (-7702.5026) > B (-8297.1647) > W (-18077.3537)	O (3546.0) > H (2923.0) > B (2223.0) > W (688.0)	H (0.0008) > O (0.0006) > B (0.0005) > W (0.0002)
571.5	Cirrhosis of liver without mention of alcohol	H (-1574.9168) > W (-5319.1669) > B (-10193.4773) > O (-16463.0016)	W (3263.0) > B (2295.0) > O (2240.0) > H (1552.0)	W (0.0008) > B (0.0005) > H (0.0004) > O (0.0004)
age_1	age on record	H (38131.6074) > W (33856.0445) > B (27540.7125) > O (3850.4148)	H (4136.0) > W (2007.0) > O (1999.0) > B (1181.0)	H (0.0011) > W (0.0005) > O (0.0003) > B (0.0003)
997.1	Cardiac complications, not elsewhere classified	O (-14178.1444) > W (-28693.4092) > B (-33460.518) > H (-35175.2627)	W (5303.0) > O (2339.0) > B (929.0) > H (744.0)	W (0.0013) > O (0.0004) > B (0.0002) > H (0.0002)
age_84	age on record	O (23829.7426) > W (1195.0044) > B (-18889.8644) > H (-39502.0902)	O (4485.0) > W (3292.0) > B (997.0) > H (498.0)	W (0.0008) > O (0.0007) > B (0.0002) > H (0.0001)
610.1	Diffuse cystic mastopathy	W (25132.5612) > H (2028.1652) > B (-381.5257) > O (-684.5166)	W (4176.0) > O (2072.0) > H (1648.0) > B (1346.0)	W (0.001) > H (0.0005) > O (0.0003) > B (0.0003)
644.21	Early onset of delivery, delivered, with or without mention of antepartum condition	O (-473.2813) > W (-6486.7269) > B (-9028.129) > H (-13733.8364)	O (3390.0) > H (2628.0) > B (1816.0) > W (1364.0)	H (0.0007) > O (0.0006) > B (0.0004) > W (0.0003)
507.0	Pneumonitis due to inhalation of food or vomitus	W (-28984.1484) > H (-33868.9525) > O (-36862.5945) > B (-37951.3392)	W (3110.0) > O (3072.0) > B (1844.0) > H (1128.0)	W (0.0008) > O (0.0005) > B (0.0004) > H (0.0003)
198.5	Secondary malignant neoplasm of bone and bone marrow	O (10106.5033) > W (8574.6809) > B (5829.3793) > H (-632.1935)	W (4335.0) > O (2165.0) > B (2074.0) > H (567.0)	W (0.0011) > B (0.0005) > O (0.0004) > H (0.0002)
E878.2	Surgical operation with anastomosis, bypass, or graft, with natural or artificial tissues used as implant causing abnormal patient reaction, or later complication, without mention of misadventure at time of operation	W (-11478.3101) > H (-13972.6278) > B (-24031.4573) > O (-48367.9228)	W (4827.0) > B (1830.0) > O (1535.0) > H (933.0)	W (0.0012) > B (0.0004) > H (0.0003) > O (0.0003)
715.09	Osteoarthrosis, generalized, involving multiple sites	H (26409.0443) > B (24485.4562) > W (21939.3788) > O (19664.8508)	B (5315.0) > W (2022.0) > O (943.0) > H (837.0)	B (0.0012) > W (0.0005) > H (0.0002) > O (0.0002)
729.9	Other and unspecified disorders of soft tissue	H (-11883.3715) > B (-14830.2668) > O (-27694.7723) > W (-38225.0697)	H (3864.0) > O (2845.0) > B (1693.0) > W (685.0)	H (0.0011) > O (0.0005) > B (0.0004) > W (0.0002)
age_85	age on record	O (7224.8563) > W (-13217.6904) > B (-24967.8513) > H (-39722.2995)	O (4466.0) > W (3035.0) > B (909.0) > H (575.0)	W (0.0007) > O (0.0007) > B (0.0002) > H (0.0002)
600.00	Hypertrophy (benign) of prostate without urinary obstruction and other lower urinary tract symptoms (LUTS)	H (-3013.3824) > B (-8984.9478) > W (-13593.0745) > O (-14766.8185)	W (3448.0) > B (3080.0) > O (1473.0) > H (983.0)	W (0.0008) > B (0.0007) > H (0.0003) > O (0.0002)
793.80	Abnormal mammogram, unspecified	H (56064.8149) > B (46551.017) > W (38201.3144) > O (20059.1771)	B (3390.0) > W (2243.0) > H (2088.0) > O (1201.0)	B (0.0008) > H (0.0006) > W (0.0006) > O (0.0002)
V72.60	Laboratory examination, unspecified	W (-56474.8493) > B (-69650.2004) > O (-72213.4959) > H (-76477.8819)	W (3572.0) > B (3313.0) > O (1683.0) > H (334.0)	W (0.0009) > B (0.0008) > O (0.0003) > H (0.0001)
492.8	Other emphysema	W (38978.8466) > O (35789.6726) > B (18394.0661) > H (309.2871)	W (4082.0) > B (2678.0) > O (1641.0) > H (500.0)	W (0.001) > B (0.0006) > O (0.0003) > H (0.0001)
V25.40	Encounter for contraceptive surveillance, unspecified	B (62017.9009) > H (53737.9583) > O (48169.1416) > W (45989.6288)	H (4076.0) > B (3116.0) > O (1315.0) > W (377.0)	H (0.0011) > B (0.0007) > O (0.0002) > W (0.0001)
E928.9	ACCIDENT NOS	W (58432.5014) > B (47323.9036) > O (42201.471) > H (38546.2331)	W (2892.0) > B (2418.0) > O (1903.0) > H (1663.0)	W (0.0007) > B (0.0006) > H (0.0005) > O (0.0003)
790.7	Bacteremia	H (6226.2135) > B (-2435.5541) > W (-4894.0553) > O (-6717.9538)	H (2638.0) > B (2371.0) > W (1928.0) > O (1885.0)	H (0.0007) > B (0.0006) > W (0.0005) > O (0.0003)
698.9	Unspecified pruritic disorder	H (28477.3279) > B (25677.2269) > O (15806.8263) > W (15250.1495)	B (3528.0) > O (2091.0) > H (1633.0) > W (1554.0)	B (0.0008) > H (0.0004) > W (0.0004) > O (0.0003)
795.0	Abnormal Papanicolaou smear of cervix and cervical HPV	O (-5689.6019) > H (-7277.2336) > B (-12633.8593) > W (-12647.2864)	O (3351.0) > H (3319.0) > B (1160.0) > W (959.0)	H (0.0009) > O (0.0005) > B (0.0003) > W (0.0002)
466.1	Acute bronchiolitis	O (-20349.3721) > W (-25626.3022) > B (-26284.2716) > H (-32789.9277)	O (5167.0) > H (2197.0) > B (930.0) > W (495.0)	O (0.0008) > H (0.0006) > B (0.0002) > W (0.0001)
367.20	Astigmatism NOS	H (18655.2723) > B (14066.0665) > O (10896.6063) > W (7223.001)	H (3272.0) > O (2940.0) > B (1733.0) > W (833.0)	H (0.0009) > O (0.0005) > B (0.0004) > W (0.0002)
365.00	Preglaucoma, unspecified	H (-10937.6046) > B (-14237.2887) > O (-22184.0389) > W (-26116.9368)	H (2866.0) > O (2485.0) > B (2357.0) > W (1067.0)	H (0.0008) > B (0.0006) > O (0.0004) > W (0.0003)
216.9	Benign neoplasm skin NOS	O (-39002.8642) > W (-54681.5353) > H (-55552.2939) > B (-56732.4822)	O (3774.0) > H (2284.0) > W (1423.0) > B (1278.0)	H (0.0006) > O (0.0006) > W (0.0003) > B (0.0003)
997.3	Respiratory complications, not elsewhere classified	O (-9423.4421) > W (-37408.341) > B (-40311.7242) > H (-47193.5203)	W (4115.0) > O (2825.0) > B (1002.0) > H (812.0)	W (0.001) > O (0.0005) > B (0.0002) > H (0.0002)
780.7	Malaise and fatigue	O (-21176.3343) > B (-27551.4627) > H (-34738.6659) > W (-34760.4787)	O (4134.0) > H (1744.0) > B (1514.0) > W (1328.0)	O (0.0007) > H (0.0005) > B (0.0004) > W (0.0003)
E888.9	Fall NOS	H (62491.8275) > B (57511.5591) > W (51818.9691) > O (28367.3727)	B (3999.0) > W (1801.0) > H (1710.0) > O (1209.0)	B (0.0009) > H (0.0005) > W (0.0004) > O (0.0002)
719.44	Pain in joint involving hand	W (61711.273) > O (57727.3087) > B (48976.395) > H (37667.3485)	B (2840.0) > W (2571.0) > O (2143.0) > H (1118.0)	B (0.0007) > W (0.0006) > O (0.0003) > H (0.0003)
644.03	Threatened premature labor, antepartum	B (22905.6836) > O (17046.0595) > W (15574.6989) > H (9541.1745)	B (3176.0) > O (2555.0) > H (2020.0) > W (914.0)	B (0.0007) > H (0.0006) > O (0.0004) > W (0.0002)
787.02	Nausea alone	H (31410.925) > W (14819.5751) > B (14129.844) > O (-8349.4424)	B (2928.0) > W (2783.0) > H (1623.0) > O (1283.0)	B (0.0007) > W (0.0007) > H (0.0004) > O (0.0002)
042	Human immunodeficiency virus [HIV] disease (category)	B (37240.6357) > H (33412.7668) > W (19737.1394) > O (-571.4989)	B (4464.0) > H (1584.0) > O (1468.0) > W (1085.0)	B (0.001) > H (0.0004) > W (0.0003) > O (0.0002)
780.57	Unspecified sleep apnea	W (24793.6253) > H (19794.7835) > O (19773.9196) > B (17162.0276)	B (4120.0) > W (2389.0) > O (1133.0) > H (944.0)	B (0.001) > W (0.0006) > H (0.0003) > O (0.0002)
625.3	Dysmenorrhea	O (21300.2264) > B (20317.7336) > H (19431.9828) > W (10833.1839)	H (3244.0) > O (2678.0) > B (2020.0) > W (588.0)	H (0.0009) > B (0.0005) > O (0.0004) > W (0.0001)
824.8	Unspecified fracture of ankle, closed	O (-14724.1934) > B (-17784.5882) > H (-18075.2274) > W (-32628.3256)	O (3653.0) > H (2094.0) > B (1634.0) > W (1125.0)	O (0.0006) > H (0.0006) > B (0.0004) > W (0.0003)
788.30	Urinary incontinence NOS	H (24917.8249) > B (24874.0641) > W (17805.3157) > O (12313.1928)	B (3520.0) > W (2013.0) > H (1569.0) > O (1346.0)	B (0.0008) > W (0.0005) > H (0.0004) > O (0.0002)
626.8	Other disorders of menstruation and other abnormal bleeding from female genital tract	B (44944.3491) > O (39203.4498) > H (38756.953) > W (21741.7793)	B (2973.0) > H (2571.0) > O (2272.0) > W (628.0)	H (0.0007) > B (0.0007) > O (0.0004) > W (0.0002)
625.8	Other specified symptoms associated with female genital organs	W (-29138.0285) > O (-36208.6722) > B (-44321.0453) > H (-45810.8921)	O (3804.0) > W (2636.0) > H (1109.0) > B (878.0)	W (0.0006) > O (0.0006) > H (0.0003) > B (0.0002)
715.16	Osteoarthrosis, localized, primary, involving lower leg	B (22468.1776) > W (18297.0147) > H (16381.7935) > O (12606.9992)	B (5080.0) > W (1817.0) > O (1148.0) > H (342.0)	B (0.0012) > W (0.0004) > O (0.0002) > H (0.0001)
373.00	Blepharitis NOS	H (-5759.9844) > B (-17236.8826) > W (-24138.2787) > O (-25285.4543)	B (2967.0) > H (2394.0) > O (1860.0) > W (1148.0)	B (0.0007) > H (0.0007) > O (0.0003) > W (0.0003)
461.9	Acute sinusitis NOS	B (37878.1298) > H (31487.116) > W (27188.2542) > O (27156.1969)	B (2694.0) > H (2497.0) > O (1930.0) > W (1188.0)	H (0.0007) > B (0.0006) > O (0.0003) > W (0.0003)
V67.2	Follow-up examination following chemotherapy	O (-42134.456) > W (-48596.8692) > B (-49628.618) > H (-55044.6357)	W (4741.0) > B (2120.0) > O (1081.0) > H (340.0)	W (0.0012) > B (0.0005) > O (0.0002) > H (0.0001)
709.2	Scar conditions and fibrosis of skin	H (-24137.7177) > W (-25777.4109) > O (-29001.5082) > B (-30532.7837)	W (3561.0) > O (2073.0) > B (1776.0) > H (871.0)	W (0.0009) > B (0.0004) > O (0.0003) > H (0.0002)
726.10	Disorders of bursae and tendons in shoulder region, unspecified	H (7528.723) > O (5582.0588) > W (3921.4391) > B (564.9739)	H (2297.0) > O (2070.0) > B (2054.0) > W (1835.0)	H (0.0006) > B (0.0005) > W (0.0005) > O (0.0003)
V20.0	Health supervision of foundling	B (-35651.8146) > O (-36099.5076) > H (-36227.7807) > W (-44973.4449)	O (4202.0) > H (2804.0) > B (991.0) > W (256.0)	H (0.0008) > O (0.0007) > B (0.0002) > W (0.0001)
493.00	Extrinsic asthma without mention of status asthmaticus	W (11929.3737) > O (10830.0952) > B (2974.4927) > H (-4702.3021)	B (3935.0) > O (1791.0) > W (1627.0) > H (896.0)	B (0.0009) > W (0.0004) > O (0.0003) > H (0.0002)
648.91	Other current conditions classifiable elsewhere of mother, with delivery	O (15347.5759) > W (1687.7851) > B (-7355.4466) > H (-14689.5526)	H (2497.0) > B (2404.0) > O (1913.0) > W (1389.0)	H (0.0007) > B (0.0006) > W (0.0003) > O (0.0003)
238.2	Neoplasm of uncertain behavior of skin	W (-13687.2711) > O (-19698.8089) > H (-19960.858) > B (-22608.6593)	W (3979.0) > B (1776.0) > O (1481.0) > H (862.0)	W (0.001) > B (0.0004) > O (0.0002) > H (0.0002)
V62.81	Interpersonal problems, not elsewhere classified	H (23815.3478) > B (16541.7084) > O (14503.095) > W (8210.9309)	H (4471.0) > O (2134.0) > B (1221.0) > W (256.0)	H (0.0012) > O (0.0003) > B (0.0003) > W (0.0001)
314.01	Attention deficit disorder of childhood with hyperactivity	B (-4464.7616) > H (-5048.1539) > W (-7448.9223) > O (-9352.8713)	O (2647.0) > H (2588.0) > B (1986.0) > W (857.0)	H (0.0007) > B (0.0005) > O (0.0004) > W (0.0002)
591	Hydronephrosis (category)	H (-20654.1931) > W (-21114.5705) > B (-23500.5768) > O (-26199.8077)	W (2847.0) > O (2037.0) > B (1776.0) > H (1401.0)	W (0.0007) > B (0.0004) > H (0.0004) > O (0.0003)
375.15	Tear film insufficiency NOS	H (-5334.9439) > B (-11886.0803) > O (-19868.5621) > W (-27225.6634)	H (2844.0) > O (2119.0) > B (2088.0) > W (1003.0)	H (0.0008) > B (0.0005) > O (0.0003) > W (0.0002)
427.5	Cardiac arrest	B (-46996.367) > H (-50475.1977) > O (-62251.9809) > W (-71290.5013)	O (4214.0) > W (1773.0) > B (1353.0) > H (692.0)	O (0.0007) > W (0.0004) > B (0.0003) > H (0.0002)
V15.81	Personal history of noncompliance with medical treatment, presenting hazards to health	H (15854.0727) > B (14883.4413) > W (-11672.5083) > O (-12456.5248)	B (3684.0) > H (1878.0) > O (1420.0) > W (1024.0)	B (0.0009) > H (0.0005) > W (0.0003) > O (0.0002)
V67.1	Follow-up examination following radiotherapy	H (14175.9671) > B (12590.0571) > W (2129.8733) > O (-3319.0682)	W (3786.0) > B (2969.0) > O (973.0) > H (269.0)	W (0.0009) > B (0.0007) > O (0.0002) > H (0.0001)
959.5	Finger injury NOS	B (13076.5338) > H (11017.2763) > W (9770.173) > O (9452.3392)	O (2925.0) > B (2090.0) > H (2080.0) > W (881.0)	H (0.0006) > B (0.0005) > O (0.0005) > W (0.0002)
781.2	Abnormality of gait	W (13041.7372) > B (7301.3214) > O (6303.2813) > H (4605.2564)	B (2954.0) > W (2777.0) > O (1337.0) > H (891.0)	B (0.0007) > W (0.0007) > H (0.0002) > O (0.0002)
V57.89	Care involving other specified rehabilitation procedure	W (17512.2944) > B (876.5975) > H (-2403.2668) > O (-6010.7125)	W (4262.0) > O (1334.0) > B (1330.0) > H (1033.0)	W (0.001) > B (0.0003) > H (0.0003) > O (0.0002)
816.00	Closed fracture of phalanx or phalanges of hand, unspecified	H (4548.0286) > B (-125.3609) > W (-4122.5107) > O (-10472.6573)	O (3064.0) > H (2290.0) > B (1627.0) > W (959.0)	H (0.0006) > O (0.0005) > B (0.0004) > W (0.0002)
217	Benign neoplasm of breast (category)	O (-667.2322) > B (-10717.7232) > W (-10835.3312) > H (-13683.2182)	O (3113.0) > H (1894.0) > W (1622.0) > B (1292.0)	H (0.0005) > O (0.0005) > W (0.0004) > B (0.0003)
626.4	Irregular menstrual cycle	O (10061.8953) > W (-213.6475) > H (-4549.134) > B (-4615.7194)	H (2691.0) > O (2387.0) > B (1835.0) > W (974.0)	H (0.0007) > B (0.0004) > O (0.0004) > W (0.0002)
278.0	Overweight and obesity	O (-26500.4156) > B (-41202.9078) > W (-42067.0973) > H (-50596.9188)	O (3312.0) > H (2265.0) > B (1419.0) > W (874.0)	H (0.0006) > O (0.0005) > B (0.0003) > W (0.0002)
788.41	Urinary frequency	W (-24803.8608) > B (-27690.6419) > H (-29235.9854) > O (-32641.2309)	B (3208.0) > W (2489.0) > O (1442.0) > H (720.0)	B (0.0008) > W (0.0006) > O (0.0002) > H (0.0002)
434.91	Cerebral artery occlusion, unspecified, with cerebral infarction	H (40359.0789) > B (39832.7005) > W (37228.528) > O (19996.8865)	B (2954.0) > W (2340.0) > H (1310.0) > O (1219.0)	B (0.0007) > W (0.0006) > H (0.0004) > O (0.0002)
774.6	Unspecified fetal and neonatal jaundice	W (4881.829) > O (3001.8322) > H (-2349.4543) > B (-3522.6979)	O (3635.0) > H (1980.0) > W (1135.0) > B (1057.0)	O (0.0006) > H (0.0005) > W (0.0003) > B (0.0002)
781.9	Other symptoms involving nervous and musculoskeletal systems	H (31341.1149) > B (25070.7866) > W (9563.2389) > O (-3274.117)	H (3104.0) > O (2207.0) > B (1746.0) > W (746.0)	H (0.0009) > B (0.0004) > O (0.0004) > W (0.0002)
age_86	age on record	O (16989.5556) > W (-2623.7825) > B (-16634.3785) > H (-35742.4316)	O (3908.0) > W (2602.0) > B (868.0) > H (423.0)	W (0.0006) > O (0.0006) > B (0.0002) > H (0.0001)
686.9	Unspecified local infection of skin and subcutaneous tissue	H (5002.9259) > B (-1478.3525) > W (-10133.4592) > O (-10496.4472)	O (2515.0) > H (2326.0) > B (1782.0) > W (1175.0)	H (0.0006) > B (0.0004) > O (0.0004) > W (0.0003)
V76.44	Screening for malignant neoplasms of prostate	O (-7788.1655) > W (-10414.5455) > B (-11425.1485) > H (-24843.8644)	B (3279.0) > W (2701.0) > O (1618.0) > H (195.0)	B (0.0008) > W (0.0007) > O (0.0003) > H (0.0001)
599.9	Unspecified disorder of urethra and urinary tract	B (51636.4536) > H (47772.1304) > O (37764.019) > W (34068.3434)	H (3358.0) > B (1766.0) > O (1743.0) > W (911.0)	H (0.0009) > B (0.0004) > O (0.0003) > W (0.0002)
706.8	Other specified diseases of sebaceous glands	B (3857.8831) > H (-558.0433) > O (-2586.6338) > W (-13187.99)	B (3425.0) > W (1819.0) > O (1470.0) > H (1047.0)	B (0.0008) > W (0.0004) > H (0.0003) > O (0.0002)
789.09	Abdominal pain, other specified site; multiple sites	H (33449.8212) > B (23677.9044) > W (19677.7189) > O (9988.2356)	B (2517.0) > H (1963.0) > W (1948.0) > O (1333.0)	B (0.0006) > H (0.0005) > W (0.0005) > O (0.0002)
V68.81	Referral of patient without examination or treatment	H (10578.8306) > B (4198.0172) > W (-8744.1447) > O (-23312.8608)	H (2955.0) > O (2502.0) > B (1658.0) > W (637.0)	H (0.0008) > O (0.0004) > B (0.0004) > W (0.0002)
263.9	Unspecified protein-calorie malnutrition	H (-25231.5429) > B (-27685.4407) > W (-36400.9916) > O (-43678.941)	W (2805.0) > B (2191.0) > O (1686.0) > H (1042.0)	W (0.0007) > B (0.0005) > H (0.0003) > O (0.0003)
197.7	Malignant neoplasm of liver, specified as secondary	O (21384.0017) > W (17259.3863) > B (16903.3208) > H (9516.3489)	W (3614.0) > O (2020.0) > B (1581.0) > H (493.0)	W (0.0009) > B (0.0004) > O (0.0003) > H (0.0001)
435.9	Unspecified transient cerebral ischemia	W (12158.2192) > H (8330.7279) > O (8229.1762) > B (7887.9619)	W (2442.0) > O (2074.0) > B (1975.0) > H (1176.0)	W (0.0006) > B (0.0005) > O (0.0003) > H (0.0003)
535.10	Atrophic gastritis, without mention of hemorrhage	H (25043.1111) > W (24605.2423) > B (12200.1552) > O (6593.2196)	W (2775.0) > H (2365.0) > O (1547.0) > B (936.0)	W (0.0007) > H (0.0006) > O (0.0003) > B (0.0002)
V72.0	Examination of eyes and vision	O (-35203.122) > W (-42925.5404) > B (-43740.861) > H (-49375.934)	O (4119.0) > H (2037.0) > B (960.0) > W (502.0)	O (0.0007) > H (0.0006) > B (0.0002) > W (0.0001)
345.10	Generalized convulsive epilepsy, without mention of intractable epilepsy	H (-1314.3774) > B (-3982.1456) > W (-8455.9444) > O (-12249.748)	B (2203.0) > H (1963.0) > O (1913.0) > W (1531.0)	H (0.0005) > B (0.0005) > W (0.0004) > O (0.0003)
640.00	Threatened abortion, unspecified as to episode of care	H (11166.7238) > B (5305.5669) > O (331.4538) > W (-2105.365)	H (3370.0) > O (2599.0) > B (1253.0) > W (386.0)	H (0.0009) > O (0.0004) > B (0.0003) > W (0.0001)
202.80	Other malignant lymphomas, unspecified site, extranodal and solid organ sites	W (8001.8386) > O (6122.2755) > H (2461.7587) > B (1662.3405)	W (4024.0) > O (1523.0) > B (1337.0) > H (720.0)	W (0.001) > B (0.0003) > O (0.0002) > H (0.0002)
454.9	Asymptomatic varicose veins	W (2097.601) > H (-1843.0534) > O (-8876.1368) > B (-13551.9677)	O (2564.0) > H (2063.0) > W (1791.0) > B (1159.0)	H (0.0006) > W (0.0004) > O (0.0004) > B (0.0003)
403.90	Hypertensive renal disease, unspecified, without mention of renal failure	B (10297.6531) > H (8059.2966) > W (3287.8645) > O (583.4073)	B (4358.0) > W (1734.0) > O (909.0) > H (559.0)	B (0.001) > W (0.0004) > H (0.0002) > O (0.0001)
722.52	Degeneration of lumbar or lumbosacral intervertebral disc	W (17861.0387) > B (8862.1904) > O (7002.8072) > H (4569.1118)	B (3728.0) > W (2234.0) > O (1258.0) > H (335.0)	B (0.0009) > W (0.0005) > O (0.0002) > H (0.0001)
795.00	Abnormal glandular Papanicolaou smear of cervix	O (-134.4495) > H (-1642.3974) > B (-6922.4799) > W (-7722.5762)	H (2735.0) > O (2225.0) > B (1616.0) > W (968.0)	H (0.0007) > B (0.0004) > O (0.0004) > W (0.0002)
790.93	Elevated prostate specific antigen [PSA]	H (13895.9912) > B (10316.3215) > W (9863.2206) > O (3846.1335)	W (3455.0) > B (1796.0) > O (1505.0) > H (765.0)	W (0.0008) > B (0.0004) > O (0.0002) > H (0.0002)
784.2	Swelling, mass, or lump in head and neck	B (5495.861) > H (4383.6297) > O (-264.6036) > W (-9794.4466)	B (2637.0) > O (1945.0) > W (1619.0) > H (1300.0)	B (0.0006) > W (0.0004) > H (0.0004) > O (0.0003)
463	Acute tonsillitis (category)	H (11792.3748) > B (6919.4439) > O (2703.6754) > W (1613.0265)	O (2864.0) > H (2611.0) > B (1397.0) > W (604.0)	H (0.0007) > O (0.0005) > B (0.0003) > W (0.0001)
788.20	Retention of urine NOS	H (13668.2632) > B (7643.0069) > W (7636.3744) > O (-18037.4871)	W (3127.0) > B (1992.0) > H (1166.0) > O (1138.0)	W (0.0008) > B (0.0005) > H (0.0003) > O (0.0002)
786.52	Painful respiration	H (35033.3119) > B (26096.1987) > W (15113.0601) > O (9609.7935)	H (2511.0) > B (1902.0) > O (1833.0) > W (1177.0)	H (0.0007) > B (0.0004) > O (0.0003) > W (0.0003)
783.4	Lack of expected normal physiological development in childhood	W (5664.7542) > O (1859.366) > B (183.2429) > H (-3256.0412)	O (3437.0) > H (1507.0) > W (1408.0) > B (1035.0)	O (0.0006) > H (0.0004) > W (0.0003) > B (0.0002)
614.9	Unspecified inflammatory disease of female pelvic organs and tissues	B (9238.8085) > O (4935.0778) > H (3779.1753) > W (-9001.049)	O (3210.0) > H (2069.0) > B (1799.0) > W (305.0)	H (0.0006) > O (0.0005) > B (0.0004) > W (0.0001)
age_87	age on record	O (2083.5017) > W (-16290.9579) > B (-23706.5214) > H (-37415.1255)	O (3744.0) > W (2363.0) > B (802.0) > H (462.0)	O (0.0006) > W (0.0006) > B (0.0002) > H (0.0001)
V12.72	Personal history of colonic polyps	W (29490.6895) > O (20291.3952) > B (19144.4786) > H (9282.0226)	B (2908.0) > W (2848.0) > O (1177.0) > H (425.0)	W (0.0007) > B (0.0007) > O (0.0002) > H (0.0001)
585.3	Chronic kidney disease, Stage III (moderate)	W (23662.257) > B (23561.8733) > H (23080.8535) > O (21030.3965)	B (4928.0) > W (1441.0) > O (731.0) > H (248.0)	B (0.0012) > W (0.0004) > O (0.0001) > H (0.0001)
285.21	Anemia in chronic kidney disease	H (16425.5945) > B (16329.5416) > W (16011.5995) > O (13881.0455)	B (5277.0) > W (867.0) > O (796.0) > H (402.0)	B (0.0012) > W (0.0002) > O (0.0001) > H (0.0001)
815.00	Closed fracture of metacarpal bone(s), site unspecified	H (-850.9316) > B (-4209.1967) > W (-7910.9256) > O (-9198.5996)	O (3417.0) > H (1765.0) > B (1281.0) > W (871.0)	O (0.0006) > H (0.0005) > B (0.0003) > W (0.0002)
788.0	Renal colic	H (18220.1905) > B (3507.0043) > W (-703.3807) > O (-7252.5065)	H (2661.0) > O (2382.0) > W (1362.0) > B (900.0)	H (0.0007) > O (0.0004) > W (0.0003) > B (0.0002)
786.07	Wheezing	H (24462.5353) > B (23832.791) > W (11807.5363) > O (5432.7845)	B (5342.0) > H (803.0) > O (676.0) > W (480.0)	B (0.0012) > H (0.0002) > W (0.0001) > O (0.0001)
age_90	age on record	O (10224.9368) > W (-13224.2258) > B (-22116.7883) > H (-42059.2786)	O (3317.0) > W (2291.0) > B (1398.0) > H (294.0)	W (0.0006) > O (0.0005) > B (0.0003) > H (0.0001)
355.9	Mononeuritis NOS	O (36221.9838) > W (29912.0228) > B (16063.0941) > H (12297.258)	W (2070.0) > B (2003.0) > O (1969.0) > H (1251.0)	W (0.0005) > B (0.0005) > H (0.0003) > O (0.0003)
635.92	Legally induced abortion, complete, without mention of complication	B (56852.9826) > W (56211.1555) > H (52563.6104) > O (47388.5705)	H (3735.0) > B (1543.0) > O (1308.0) > W (683.0)	H (0.001) > B (0.0004) > O (0.0002) > W (0.0002)
564.1	Irritable bowel syndrome	O (515.6468) > W (-1343.0422) > B (-26204.7639) > H (-35220.2274)	W (2767.0) > O (1875.0) > B (1391.0) > H (1201.0)	W (0.0007) > H (0.0003) > B (0.0003) > O (0.0003)
365.9	Glaucoma NOS	B (14185.8174) > O (13568.6155) > W (11181.1807) > H (8011.3487)	B (2715.0) > W (1966.0) > O (1843.0) > H (690.0)	B (0.0006) > W (0.0005) > O (0.0003) > H (0.0002)
854.00	Intracranial injury of other and unspecified nature, without mention of open intracranial wound, with state of consciousness unspecified	O (-31756.2372) > H (-37000.1807) > B (-37752.7525) > W (-40955.7799)	O (4575.0) > H (1636.0) > B (718.0) > W (256.0)	O (0.0007) > H (0.0004) > B (0.0002) > W (0.0001)
707.0	Pressure ulcer	W (6856.2825) > B (3416.3641) > O (1100.0882) > H (-3972.0999)	W (2562.0) > O (2396.0) > B (1360.0) > H (848.0)	W (0.0006) > O (0.0004) > B (0.0003) > H (0.0002)
332.0	Paralysis agitans	W (16570.8968) > O (7009.425) > B (-7648.9928) > H (-7885.7944)	W (2830.0) > O (2652.0) > B (957.0) > H (726.0)	W (0.0007) > O (0.0004) > B (0.0002) > H (0.0002)
737.30	Scoliosis [and kyphoscoliosis], idiopathic	W (-2391.9782) > O (-6123.1359) > B (-10199.5186) > H (-13009.5021)	O (2710.0) > W (1892.0) > B (1301.0) > H (1250.0)	W (0.0005) > O (0.0004) > H (0.0003) > B (0.0003)
585.6	End stage renal disease	B (-12197.5635) > H (-16648.146) > O (-19053.2148) > W (-24437.8993)	B (5049.0) > O (1130.0) > W (675.0) > H (272.0)	B (0.0012) > O (0.0002) > W (0.0002) > H (0.0001)
464.4	Croup	O (4940.9473) > H (4642.6165) > B (1734.6708) > W (375.0314)	H (2836.0) > O (2431.0) > B (1384.0) > W (464.0)	H (0.0008) > O (0.0004) > B (0.0003) > W (0.0001)
997.5	Urinary complications, not elsewhere classified	O (-10632.7609) > W (-21718.2436) > B (-29562.2704) > H (-37889.9063)	W (3566.0) > O (1967.0) > B (823.0) > H (722.0)	W (0.0009) > O (0.0003) > H (0.0002) > B (0.0002)
174.4	Malignant neoplasm of upper-outer quadrant of female breast	W (2718.793) > O (2207.3067) > B (906.5608) > H (-3800.6004)	W (3142.0) > B (2366.0) > O (1257.0) > H (304.0)	W (0.0008) > B (0.0006) > O (0.0002) > H (0.0001)
453.8	Embolism and thrombosis of other specified veins	O (19280.1248) > W (14001.9438) > B (9133.1152) > H (2257.9402)	W (2570.0) > B (1894.0) > O (1585.0) > H (998.0)	W (0.0006) > B (0.0004) > H (0.0003) > O (0.0003)
197.0	Secondary malignant neoplasm of lung	O (-641.244) > B (-8683.2395) > H (-13891.8571) > W (-16520.9829)	W (3395.0) > B (1610.0) > O (1588.0) > H (445.0)	W (0.0008) > B (0.0004) > O (0.0003) > H (0.0001)
493.9	Asthma, unspecified	B (-30402.6763) > O (-30517.3236) > W (-31307.5827) > H (-32338.5606)	O (3556.0) > H (1926.0) > B (1062.0) > W (480.0)	O (0.0006) > H (0.0005) > B (0.0002) > W (0.0001)
719.43	Pain in joint involving forearm	W (11734.0596) > B (6146.4757) > O (5085.2956) > H (-404.9974)	B (2672.0) > W (1880.0) > O (1666.0) > H (797.0)	B (0.0006) > W (0.0005) > O (0.0003) > H (0.0002)
997.4	Digestive system complications	O (-8024.2918) > W (-14611.3136) > B (-23297.5349) > H (-27611.1576)	W (3293.0) > O (1879.0) > B (1048.0) > H (793.0)	W (0.0008) > O (0.0003) > B (0.0002) > H (0.0002)
153.9	Malignant neoplasm of colon, unspecified	W (5778.9893) > O (4558.9207) > B (3495.4666) > H (2192.9606)	W (2835.0) > B (1939.0) > O (1511.0) > H (706.0)	W (0.0007) > B (0.0005) > O (0.0002) > H (0.0002)
241.0	Nontoxic uninodular goiter	W (18632.9406) > O (13409.8045) > B (6789.272) > H (2843.2881)	W (2523.0) > B (1772.0) > O (1747.0) > H (924.0)	W (0.0006) > B (0.0004) > O (0.0003) > H (0.0003)
794.31	Nonspecific abnormal electrocardiogram [ECG] [EKG]	W (15430.1046) > B (14543.0163) > O (9279.7873) > H (7062.9606)	B (3436.0) > W (2049.0) > O (1027.0) > H (435.0)	B (0.0008) > W (0.0005) > O (0.0002) > H (0.0001)
110.9	Dermatophytosis of unspecified site	B (-24892.8453) > O (-25860.2357) > H (-28141.5921) > W (-34446.8122)	O (3066.0) > H (2027.0) > B (1342.0) > W (505.0)	H (0.0006) > O (0.0005) > B (0.0003) > W (0.0001)
112.9	Candidiasis of unspecified site	O (33775.5571) > W (26079.7646) > B (17986.6743) > H (16695.4204)	H (3279.0) > O (1625.0) > B (1349.0) > W (656.0)	H (0.0009) > B (0.0003) > O (0.0003) > W (0.0002)
052.9	Varicella uncomplicated	B (-12321.7546) > O (-13268.1857) > H (-14091.2435) > W (-22210.544)	O (3825.0) > H (1761.0) > B (973.0) > W (342.0)	O (0.0006) > H (0.0005) > B (0.0002) > W (0.0001)
709.00	Dyschromia, unspecified	B (30626.5545) > H (29958.1162) > O (3956.3568) > W (1897.2484)	B (3874.0) > O (1209.0) > H (1120.0) > W (692.0)	B (0.0009) > H (0.0003) > O (0.0002) > W (0.0002)
658.11	Premature rupture of membranes, delivered	O (-4921.3659) > W (-6391.8564) > B (-9867.0688) > H (-10629.3965)	O (2701.0) > H (2051.0) > W (1175.0) > B (967.0)	H (0.0006) > O (0.0004) > W (0.0003) > B (0.0002)
710.0	Systemic lupus erythematosus	O (10329.4054) > B (7187.4859) > H (2451.7542) > W (2398.2906)	B (3053.0) > W (1631.0) > O (1341.0) > H (857.0)	B (0.0007) > W (0.0004) > H (0.0002) > O (0.0002)
493.20	Chronic obstructive asthma, without mention of status asthmaticus	B (33877.0003) > W (33476.4064) > H (31440.6243) > O (30079.0695)	B (3169.0) > W (1952.0) > O (914.0) > H (845.0)	B (0.0007) > W (0.0005) > H (0.0002) > O (0.0001)
437.9	Unspecified cerebrovascular disease	H (54503.4794) > O (52863.3833) > B (52479.6742) > W (35286.5979)	H (2104.0) > B (1919.0) > O (1871.0) > W (971.0)	H (0.0006) > B (0.0004) > O (0.0003) > W (0.0002)
078.10	Viral warts, unspecified	H (-5824.7237) > W (-9124.6371) > B (-12620.6433) > O (-17793.8598)	H (2580.0) > O (1605.0) > W (1358.0) > B (1315.0)	H (0.0007) > W (0.0003) > B (0.0003) > O (0.0003)
V04.89	Need for prophylactic vaccination and inoculation against other viral diseases	O (13095.8231) > W (11825.2112) > B (-8246.139) > H (-20840.3191)	B (3001.0) > W (2039.0) > O (1507.0) > H (305.0)	B (0.0007) > W (0.0005) > O (0.0002) > H (0.0001)
345.90	Epilepsy, unspecified, without mention of intractable epilepsy	W (9370.9798) > O (-318.4926) > B (-3565.3494) > H (-7932.0761)	W (2432.0) > B (2302.0) > O (1365.0) > H (733.0)	W (0.0006) > B (0.0005) > O (0.0002) > H (0.0002)
age_88	age on record	O (16732.7035) > W (-2193.5553) > B (-15183.9751) > H (-30457.7899)	O (3502.0) > W (2254.0) > B (702.0) > H (374.0)	O (0.0006) > W (0.0006) > B (0.0002) > H (0.0001)
577.0	Acute pancreatitis	O (-464.2923) > B (-4897.9619) > H (-6805.8412) > W (-12403.9718)	O (2016.0) > W (1767.0) > B (1668.0) > H (1360.0)	W (0.0004) > B (0.0004) > H (0.0004) > O (0.0003)
605	Redundant prepuce and phimosis (category)	B (10923.0901) > H (10709.3041) > W (9919.9058) > O (7170.8859)	O (2477.0) > H (1947.0) > B (1293.0) > W (1089.0)	H (0.0005) > O (0.0004) > B (0.0003) > W (0.0003)
356.9	Unspecified idiopathic peripheral neuropathy	W (-7290.9079) > O (-7518.045) > B (-15265.2663) > H (-21708.724)	W (2639.0) > B (2100.0) > O (1671.0) > H (386.0)	W (0.0006) > B (0.0005) > O (0.0003) > H (0.0001)
924.9	Contusion NOS	H (-12496.7082) > B (-16169.6227) > O (-18071.4378) > W (-23701.7752)	H (2711.0) > O (2531.0) > B (1143.0) > W (403.0)	H (0.0007) > O (0.0004) > B (0.0003) > W (0.0001)
340	Multiple sclerosis (category)	W (33276.2934) > O (31565.5114) > B (23518.5386) > H (14269.316)	W (2723.0) > B (1820.0) > O (1724.0) > H (428.0)	W (0.0007) > B (0.0004) > O (0.0003) > H (0.0001)
627.1	Postmenopausal bleeding	O (9071.7847) > W (6810.4294) > B (-2797.7485) > H (-8045.7413)	W (2038.0) > O (1964.0) > B (1567.0) > H (1092.0)	W (0.0005) > B (0.0004) > O (0.0003) > H (0.0003)
276.51	Dehydration	B (33661.2042) > W (32450.633) > H (27648.1832) > O (14708.9213)	B (3698.0) > W (2061.0) > O (601.0) > H (296.0)	B (0.0009) > W (0.0005) > O (0.0001) > H (0.0001)
663.31	Other and unspecified cord entanglement, without mention of compression, complicating labor and delivery, delivered	O (27330.4742) > W (25979.2434) > B (20186.1086) > H (20016.7878)	H (2593.0) > O (1881.0) > B (1086.0) > W (1070.0)	H (0.0007) > O (0.0003) > W (0.0003) > B (0.0003)
V45.82	Percutaneous transluminal coronary angioplasty, postsurgical status	W (4047.6686) > O (-774.4121) > B (-5925.6939) > H (-14667.5484)	W (2784.0) > B (2401.0) > O (951.0) > H (488.0)	W (0.0007) > B (0.0006) > O (0.0002) > H (0.0001)
410.71	Acute myocardial infarction, subendocardial infarction, initial episode of care	W (41842.573) > O (35480.3014) > H (32403.516) > B (31137.639)	W (2747.0) > O (1428.0) > B (1252.0) > H (1101.0)	W (0.0007) > H (0.0003) > B (0.0003) > O (0.0002)
560.1	Paralytic ileus	B (-10211.5389) > H (-11688.726) > O (-13863.6262) > W (-18033.8079)	W (2566.0) > O (1648.0) > B (1367.0) > H (924.0)	W (0.0006) > B (0.0003) > O (0.0003) > H (0.0003)
V15.89	Other specified personal history presenting hazards to health	W (30342.0428) > O (20161.0972) > B (11537.4152) > H (4377.0756)	W (3402.0) > O (1568.0) > H (794.0) > B (739.0)	W (0.0008) > O (0.0003) > H (0.0002) > B (0.0002)
515	Postinflammatory pulmonary fibrosis (category)	O (-3234.3656) > W (-4523.7248) > B (-5352.1524) > H (-6108.3634)	W (2448.0) > B (2212.0) > O (1177.0) > H (607.0)	W (0.0006) > B (0.0005) > O (0.0002) > H (0.0002)
573.9	Unspecified disorder of liver	W (-13221.2582) > O (-14075.3607) > H (-17430.2021) > B (-17852.7108)	O (2104.0) > H (1682.0) > W (1497.0) > B (1159.0)	H (0.0005) > W (0.0004) > O (0.0003) > B (0.0003)
427.32	Atrial flutter	W (5253.9963) > O (-2970.507) > B (-4471.93) > H (-14567.5878)	W (2932.0) > B (1648.0) > O (1340.0) > H (516.0)	W (0.0007) > B (0.0004) > O (0.0002) > H (0.0001)
054.9	Herpes simplex without mention of complication	O (-8457.0202) > B (-8544.3811) > H (-12029.004) > W (-12807.1264)	O (2184.0) > H (1751.0) > B (1603.0) > W (888.0)	H (0.0005) > B (0.0004) > O (0.0004) > W (0.0002)
195.0	Malignant neoplasm of head, face, and neck	W (-2279.3767) > H (-3038.9778) > B (-3096.0745) > O (-5653.7001)	W (3945.0) > B (1204.0) > O (984.0) > H (284.0)	W (0.001) > B (0.0003) > O (0.0002) > H (0.0001)
656.31	Fetal distress, affecting management of mother, delivered	O (-5612.2185) > B (-8659.8499) > W (-8920.3026) > H (-14863.013)	O (2794.0) > H (1681.0) > B (960.0) > W (943.0)	H (0.0005) > O (0.0005) > W (0.0002) > B (0.0002)
V16.0	Family history of malignant neoplasm of gastrointestinal tract	W (3545.2069) > O (3502.9005) > B (-16892.8426) > H (-29153.6541)	W (3089.0) > O (1549.0) > B (1269.0) > H (440.0)	W (0.0008) > B (0.0003) > O (0.0003) > H (0.0001)
466.19	Acute bronchiolitis due to other infectious organisms	B (25162.0427) > H (24762.8234) > W (19706.062) > O (18580.6049)	H (2961.0) > B (2206.0) > O (686.0) > W (443.0)	H (0.0008) > B (0.0005) > O (0.0001) > W (0.0001)
745.5	Ostium secundum type atrial septal defect	W (8538.5511) > O (1796.5073) > B (-11334.0215) > H (-16590.8689)	W (2535.0) > O (1967.0) > B (967.0) > H (821.0)	W (0.0006) > O (0.0003) > B (0.0002) > H (0.0002)
560.9	Unspecified intestinal obstruction	O (8771.4816) > B (1738.5028) > H (-5215.3586) > W (-7235.5828)	W (2312.0) > O (1818.0) > B (1474.0) > H (685.0)	W (0.0006) > B (0.0003) > O (0.0003) > H (0.0002)
727.3	Other bursitis disorders	H (12393.045) > B (6646.7479) > W (-3526.2718) > O (-7579.7613)	H (3048.0) > B (1376.0) > O (1258.0) > W (599.0)	H (0.0008) > B (0.0003) > O (0.0002) > W (0.0001)
V58.1	Encounter for antineoplastic chemotherapy and immunotherapy	W (-18364.1119) > H (-20547.0832) > O (-21089.1932) > B (-24039.7016)	W (3429.0) > O (1767.0) > B (571.0) > H (511.0)	W (0.0008) > O (0.0003) > H (0.0001) > B (0.0001)
110.4	Dermatophytosis of foot	H (13804.5379) > B (2166.5965) > O (-236.795) > W (-4270.947)	H (2080.0) > B (1806.0) > W (1227.0) > O (1164.0)	H (0.0006) > B (0.0004) > W (0.0003) > O (0.0002)
648.93	Other current conditions classifiable elsewhere of mother, antepartum	H (14118.634) > W (12836.4459) > B (12223.1567) > O (7250.1784)	H (2536.0) > B (1808.0) > O (1343.0) > W (587.0)	H (0.0007) > B (0.0004) > O (0.0002) > W (0.0001)
789.01	Abdominal pain, right upper quadrant	H (13601.1104) > W (12685.9266) > O (12666.2778) > B (11295.9137)	B (2627.0) > W (1576.0) > O (1047.0) > H (1016.0)	B (0.0006) > W (0.0004) > H (0.0003) > O (0.0002)
218.1	Intramural leiomyoma of uterus	B (29922.7918) > W (29521.8178) > H (22614.2567) > O (19440.0362)	B (2580.0) > W (1641.0) > O (1321.0) > H (702.0)	B (0.0006) > W (0.0004) > O (0.0002) > H (0.0002)
250.40	Diabetes mellitus type II [non-insulin dependent type] [NIDDM type] [adult-onset type] or unspecified type, not stated as uncontrolled, with renal manifestations	O (22224.3146) > B (13432.9344) > H (12107.2956) > W (11864.0816)	B (3448.0) > W (981.0) > O (959.0) > H (833.0)	B (0.0008) > W (0.0002) > H (0.0002) > O (0.0002)
286.9	Other and unspecified coagulation defects	O (-1373.7971) > B (-6539.4954) > W (-6951.1273) > H (-13005.7382)	B (2132.0) > W (2110.0) > O (1390.0) > H (582.0)	W (0.0005) > B (0.0005) > O (0.0002) > H (0.0002)
696.1	Other psoriasis and similar disorders excluding psoriatic arthropathy	W (1294.2373) > O (-6689.6109) > H (-12974.3081) > B (-13124.7181)	O (2268.0) > W (1815.0) > H (1088.0) > B (1038.0)	W (0.0004) > O (0.0004) > H (0.0003) > B (0.0002)
V06.8	Need for prophylactic vaccination and inoculation against other combinations of diseases	O (21931.5736) > W (20886.8048) > B (16896.7624) > H (8013.3787)	B (2176.0) > W (1625.0) > O (1418.0) > H (968.0)	B (0.0005) > W (0.0004) > H (0.0003) > O (0.0002)
607.84	Impotence of organic origin	H (31565.862) > B (28382.8547) > W (16731.3305) > O (16420.873)	B (1790.0) > W (1566.0) > H (1460.0) > O (1354.0)	B (0.0004) > H (0.0004) > W (0.0004) > O (0.0002)
661.11	Secondary uterine inertia, with delivery	O (16370.3679) > W (15827.7017) > H (12246.2171) > B (10341.4256)	H (2399.0) > O (1998.0) > W (910.0) > B (863.0)	H (0.0007) > O (0.0003) > W (0.0002) > B (0.0002)
V67.59	Other follow-up examination	B (28120.8017) > W (21885.8288) > H (18172.3176) > O (9381.8825)	B (3582.0) > W (1487.0) > O (794.0) > H (306.0)	B (0.0008) > W (0.0004) > O (0.0001) > H (0.0001)
381.10	Chronic serous otitis media, simple or unspecified	W (21598.744) > O (14337.1966) > B (7493.2242) > H (5832.5141)	W (2140.0) > O (1452.0) > H (1428.0) > B (1146.0)	W (0.0005) > H (0.0004) > B (0.0003) > O (0.0002)
628.9	Female infertility NOS	O (-20463.3647) > B (-23952.2727) > W (-25902.2716) > H (-25998.292)	O (3301.0) > H (1041.0) > B (935.0) > W (885.0)	O (0.0005) > H (0.0003) > B (0.0002) > W (0.0002)
787.20	Dysphagia NOS	W (-709.9479) > B (-1045.4066) > H (-2544.8521) > O (-8166.0458)	B (2776.0) > W (2393.0) > O (770.0) > H (220.0)	B (0.0006) > W (0.0006) > O (0.0001) > H (0.0001)
age_89	age on record	O (876.8964) > W (-13199.6157) > B (-26288.5473) > H (-39933.4016)	O (3177.0) > W (1968.0) > B (660.0) > H (338.0)	O (0.0005) > W (0.0005) > B (0.0002) > H (0.0001)
416.8	Other chronic pulmonary heart diseases	W (3690.3997) > O (-375.6987) > B (-4020.0368) > H (-5022.5124)	W (2392.0) > B (2247.0) > O (1016.0) > H (482.0)	W (0.0006) > B (0.0005) > O (0.0002) > H (0.0001)
684	Impetigo (category)	O (4289.1479) > B (2242.7883) > H (493.3087) > W (-3564.8202)	O (2852.0) > H (1773.0) > B (1098.0) > W (414.0)	H (0.0005) > O (0.0005) > B (0.0003) > W (0.0001)
519.1	Other diseases of trachea and bronchus, not elsewhere classified	H (6504.8639) > B (5357.7418) > O (4946.3572) > W (969.0943)	O (2734.0) > H (1522.0) > B (1067.0) > W (784.0)	O (0.0004) > H (0.0004) > B (0.0002) > W (0.0002)
438	Late effects of cerebrovascular disease (category)	O (-20050.1115) > B (-22251.2243) > H (-30213.4063) > W (-31340.9408)	O (3043.0) > W (1226.0) > B (1130.0) > H (706.0)	O (0.0005) > W (0.0003) > B (0.0003) > H (0.0002)
198.89	Secondary malignant neoplasm of other specified sites	O (-38472.0488) > B (-46205.1983) > W (-47654.024) > H (-54194.1915)	W (3188.0) > O (1456.0) > B (1123.0) > H (337.0)	W (0.0008) > B (0.0003) > O (0.0002) > H (0.0001)
789.5	Ascites	H (-17686.5706) > B (-20618.0794) > W (-24111.2795) > O (-24163.5046)	W (2048.0) > O (2033.0) > B (1038.0) > H (966.0)	W (0.0005) > O (0.0003) > H (0.0003) > B (0.0002)
715.95	Osteoarthrosis, unspecified whether generalized or localized, involving pelvic region and thigh	O (16638.8902) > W (15733.0469) > B (8662.8624) > H (1638.1969)	W (2082.0) > B (1963.0) > O (1538.0) > H (495.0)	W (0.0005) > B (0.0005) > O (0.0003) > H (0.0001)
V45.01	Cardiac pacemaker in situ	W (10959.6039) > B (-1604.7928) > H (-2092.6926) > O (-5254.497)	W (2791.0) > B (1927.0) > O (786.0) > H (568.0)	W (0.0007) > B (0.0005) > H (0.0002) > O (0.0001)
702.19	Other seborrheic keratosis	W (5146.1967) > O (3778.6846) > H (1541.3297) > B (-1345.437)	W (3295.0) > B (1157.0) > O (895.0) > H (721.0)	W (0.0008) > B (0.0003) > H (0.0002) > O (0.0001)
707.1	Ulcer of lower limbs, except pressure ulcer	O (-2891.8196) > B (-6303.1746) > W (-9776.6671) > H (-16639.6298)	O (2668.0) > W (1370.0) > B (1242.0) > H (777.0)	O (0.0004) > W (0.0003) > B (0.0003) > H (0.0002)
433.10	Occlusion and stenosis of carotid artery, without mention of cerebral infarction	W (52546.3014) > B (28725.0869) > H (25808.5949) > O (24845.623)	W (3186.0) > B (1786.0) > O (707.0) > H (348.0)	W (0.0008) > B (0.0004) > O (0.0001) > H (0.0001)
540.9	Acute appendicitis without mention of peritonitis	W (17779.2382) > H (16110.6055) > O (14603.8953) > B (10800.9668)	O (2300.0) > H (2069.0) > W (962.0) > B (695.0)	H (0.0006) > O (0.0004) > W (0.0002) > B (0.0002)
V43.1	Lens replaced by other means	H (17382.6014) > O (17196.5982) > B (15672.5586) > W (14141.0959)	B (3213.0) > W (1274.0) > O (888.0) > H (645.0)	B (0.0008) > W (0.0003) > H (0.0002) > O (0.0001)
309.4	Adjustment disorder with mixed disturbance of emotions and conduct	H (-4372.0968) > B (-7347.7252) > O (-10848.3668) > W (-13038.7315)	H (2423.0) > O (2030.0) > B (1082.0) > W (477.0)	H (0.0007) > O (0.0003) > B (0.0003) > W (0.0001)
300.9	Unspecified nonpsychotic mental disorder	B (34332.0795) > H (32809.9763) > O (30710.6095) > W (26429.2725)	O (2239.0) > H (1456.0) > B (1402.0) > W (912.0)	H (0.0004) > O (0.0004) > B (0.0003) > W (0.0002)
428.9	Heart failure unspecified	O (13353.0425) > B (5947.3355) > W (3370.296) > H (228.8918)	O (2529.0) > B (1464.0) > W (1150.0) > H (851.0)	O (0.0004) > B (0.0003) > W (0.0003) > H (0.0002)
V16.3	Family history of malignant neoplasm of breast	O (3509.3145) > W (-1568.9568) > B (-13023.7254) > H (-24872.7956)	W (2641.0) > B (2174.0) > O (1009.0) > H (169.0)	W (0.0006) > B (0.0005) > O (0.0002) > H (0.0)
535.50	Unspecified gastritis and gastroduodenitis, without mention of hemorrhage	H (-469.4237) > B (-8769.1607) > W (-13763.4615) > O (-14411.3646)	B (1626.0) > H (1570.0) > W (1553.0) > O (1244.0)	H (0.0004) > W (0.0004) > B (0.0004) > O (0.0002)
478.1	Other diseases of nasal cavity and sinuses	H (32519.3608) > W (30860.8759) > O (28996.6026) > B (28096.2338)	O (1939.0) > H (1823.0) > W (1379.0) > B (851.0)	H (0.0005) > W (0.0003) > O (0.0003) > B (0.0002)
846.0	Lumbosacral (joint) (ligament) sprain	H (-2178.8208) > B (-5816.9279) > W (-8319.7857) > O (-9722.467)	O (2735.0) > H (1649.0) > B (922.0) > W (678.0)	H (0.0005) > O (0.0004) > B (0.0002) > W (0.0002)
309.9	Unspecified adjustment reaction	O (9305.4228) > B (8902.001) > W (7613.9494) > H (5590.4921)	O (1968.0) > H (1832.0) > B (1347.0) > W (832.0)	H (0.0005) > O (0.0003) > B (0.0003) > W (0.0002)
416.0	Primary pulmonary hypertension	W (13839.3043) > O (6752.4295) > B (5754.2063) > H (1342.3141)	W (2757.0) > O (1407.0) > B (1240.0) > H (572.0)	W (0.0007) > B (0.0003) > O (0.0002) > H (0.0002)
305.90	Other, mixed, or unspecified drug abuse, unspecified use	B (-13546.0153) > H (-15248.9148) > W (-17427.8621) > O (-23366.0065)	O (2418.0) > B (1760.0) > H (1099.0) > W (695.0)	B (0.0004) > O (0.0004) > H (0.0003) > W (0.0002)
V58.0	Radiotherapy encounter	B (1471.7164) > H (-4321.7564) > O (-6112.4461) > W (-11189.6244)	W (2794.0) > B (1991.0) > O (917.0) > H (262.0)	W (0.0007) > B (0.0005) > O (0.0001) > H (0.0001)
V15.3	Personal history of irradiation, presenting hazards to health	O (-19955.4906) > B (-34516.3118) > W (-36305.2496) > H (-45168.5043)	W (2829.0) > B (1947.0) > O (989.0) > H (191.0)	W (0.0007) > B (0.0005) > O (0.0002) > H (0.0001)
331.0	Alzheimer's disease	W (9682.3773) > H (9595.0869) > B (6163.1558) > O (4888.4623)	B (1752.0) > O (1685.0) > W (1593.0) > H (904.0)	B (0.0004) > W (0.0004) > O (0.0003) > H (0.0002)
V10.46	Personal history of malignant neoplasm of prostate	W (27907.5733) > B (25791.2507) > H (25001.8741) > O (24557.3458)	W (2804.0) > B (1501.0) > O (1045.0) > H (573.0)	W (0.0007) > B (0.0004) > O (0.0002) > H (0.0002)
218.0	Submucous leiomyoma of uterus	W (41171.8745) > B (40049.8502) > H (31351.2744) > O (27820.4138)	W (1811.0) > B (1785.0) > O (1539.0) > H (786.0)	W (0.0004) > B (0.0004) > O (0.0003) > H (0.0002)
789.03	Abdominal pain, right lower quadrant	H (28262.8073) > B (25831.9168) > W (25612.0525) > O (19741.2182)	B (2421.0) > W (1296.0) > H (1198.0) > O (1006.0)	B (0.0006) > H (0.0003) > W (0.0003) > O (0.0002)
E888	Accidental fall NOS (category)	H (3590.8089) > O (3140.2285) > B (2826.1832) > W (797.0971)	O (2331.0) > W (1874.0) > H (971.0) > B (741.0)	W (0.0005) > O (0.0004) > H (0.0003) > B (0.0002)
470	Deviated nasal septum (category)	W (10049.1776) > O (-183.5955) > H (-4211.4746) > B (-8500.3445)	W (2509.0) > O (1979.0) > H (731.0) > B (691.0)	W (0.0006) > O (0.0003) > H (0.0002) > B (0.0002)
555.9	Regional enteritis of unspecified site	O (2917.1442) > W (2798.9749) > B (-11264.1991) > H (-19658.2146)	W (3406.0) > O (1139.0) > B (1078.0) > H (285.0)	W (0.0008) > B (0.0003) > O (0.0002) > H (0.0001)
V06.4	Need for prophylactic vaccination with measles-mumps-rubella [MMR] vaccine	O (-28157.2207) > W (-31676.8602) > B (-38987.8098) > H (-44632.8112)	B (2235.0) > O (2056.0) > W (1402.0) > H (214.0)	B (0.0005) > W (0.0003) > O (0.0003) > H (0.0001)
453.9	Embolism and thrombosis of unspecified site	O (22073.2847) > W (20723.9913) > B (20544.6753) > H (18575.0044)	B (3035.0) > W (1378.0) > O (952.0) > H (537.0)	B (0.0007) > W (0.0003) > O (0.0002) > H (0.0001)
011.90	Unspecified pulmonary tuberculosis, unspecified examination	H (-24724.4981) > B (-25010.0071) > O (-33013.154) > W (-39351.4569)	O (2744.0) > B (1335.0) > H (1183.0) > W (620.0)	O (0.0004) > H (0.0003) > B (0.0003) > W (0.0002)
919.4	Insect bite, nonvenomous, of other, multiple, and unspecified sites, without mention of infection	O (7493.8309) > B (7175.0743) > H (6411.3717) > W (-143.8119)	H (2301.0) > O (1930.0) > B (1248.0) > W (392.0)	H (0.0006) > O (0.0003) > B (0.0003) > W (0.0001)
V72.2	Special investigations and examinations - Dental examination	H (-23881.2572) > O (-27888.15) > B (-30687.6737) > W (-36231.8086)	H (2501.0) > O (2348.0) > B (650.0) > W (340.0)	H (0.0007) > O (0.0004) > B (0.0002) > W (0.0001)
E885.9	Fall on moving sidewalk	H (39297.3677) > W (31785.2328) > B (29877.6771) > O (16764.4834)	H (1971.0) > W (1555.0) > B (1199.0) > O (1109.0)	H (0.0005) > W (0.0004) > B (0.0003) > O (0.0002)
272.2	Mixed hyperlipidemia	O (16803.1488) > W (14816.8674) > B (1164.2199) > H (326.1156)	B (2576.0) > W (1942.0) > O (873.0) > H (423.0)	B (0.0006) > W (0.0005) > O (0.0001) > H (0.0001)
735.4	Other hammer toe (acquired)	H (33955.2325) > B (32263.1407) > W (28598.7036) > O (24498.8226)	B (3779.0) > O (763.0) > W (738.0) > H (530.0)	B (0.0009) > W (0.0002) > H (0.0001) > O (0.0001)
840.9	Sprain of unspecified site of shoulder and upper arm	H (-8862.1882) > B (-10325.4958) > W (-13342.8943) > O (-13890.8598)	O (2925.0) > H (1325.0) > B (894.0) > W (654.0)	O (0.0005) > H (0.0004) > B (0.0002) > W (0.0002)
V26.3	Genetic counseling and testing on procreative management	H (3241.3812) > B (-4939.8657) > W (-18248.7377) > O (-22986.2531)	H (4096.0) > B (866.0) > O (708.0) > W (116.0)	H (0.0011) > B (0.0002) > O (0.0001) > W (0.0)
V42.0	Kidney replaced by transplant	W (11078.0119) > O (8286.6706) > H (5679.6312) > B (4012.6287)	W (2127.0) > B (2001.0) > O (1019.0) > H (630.0)	W (0.0005) > B (0.0005) > H (0.0002) > O (0.0002)
288.0	Agranulocytosis	O (-2573.8692) > W (-7204.764) > B (-7949.408) > H (-11474.9439)	W (2442.0) > O (1660.0) > B (872.0) > H (792.0)	W (0.0006) > O (0.0003) > H (0.0002) > B (0.0002)
357.9	Unspecified inflammatory and toxic neuropathies	O (40198.1746) > W (37168.4513) > B (36310.4987) > H (35095.3562)	H (2057.0) > O (1531.0) > B (1294.0) > W (883.0)	H (0.0006) > B (0.0003) > O (0.0002) > W (0.0002)
537.89	Other specified disorders of stomach and duodenum	W (-14262.5145) > B (-17927.3691) > H (-20040.1535) > O (-20207.1609)	W (2315.0) > B (1839.0) > O (1044.0) > H (566.0)	W (0.0006) > B (0.0004) > O (0.0002) > H (0.0002)
278.02	Overweight	O (5114.6207) > B (3942.3078) > W (78.8044) > H (-5766.4023)	B (3284.0) > W (1308.0) > O (962.0) > H (206.0)	B (0.0008) > W (0.0003) > O (0.0002) > H (0.0001)
788.2	Retention of urine	O (-34505.0923) > W (-43845.6505) > B (-46833.961) > H (-52621.6092)	O (2793.0) > W (2000.0) > B (513.0) > H (454.0)	W (0.0005) > O (0.0005) > H (0.0001) > B (0.0001)
931	Foreign body in ear (category)	B (-4.6878) > H (-414.3624) > O (-1626.2103) > W (-13986.8555)	O (2491.0) > H (1747.0) > B (1262.0) > W (259.0)	H (0.0005) > O (0.0004) > B (0.0003) > W (0.0001)
189.0	Malignant neoplasm of kidney, except pelvis	W (11670.437) > O (2832.5215) > B (-2778.0155) > H (-9039.6517)	W (3028.0) > B (1273.0) > O (1101.0) > H (350.0)	W (0.0007) > B (0.0003) > O (0.0002) > H (0.0001)
491.9	Chronic bronchitis NOS	O (-14856.2193) > B (-15732.4598) > H (-19725.3061) > W (-23370.5558)	O (3090.0) > B (1019.0) > H (819.0) > W (803.0)	O (0.0005) > B (0.0002) > H (0.0002) > W (0.0002)
427.0	Paroxysmal supraventricular tachycardia	W (19591.0031) > O (9670.7476) > B (2200.0328) > H (-6868.3473)	W (2480.0) > B (1377.0) > O (1313.0) > H (547.0)	W (0.0006) > B (0.0003) > O (0.0002) > H (0.0001)
162.8	Malignant neoplasm of other parts of bronchus or lung	W (14706.4378) > B (10014.0876) > O (9277.1668) > H (3451.031)	W (2823.0) > B (1722.0) > O (943.0) > H (223.0)	W (0.0007) > B (0.0004) > O (0.0002) > H (0.0001)
V12.51	Personal history of venous thrombosis and embolism	W (-4473.3639) > B (-6228.2945) > H (-6330.763) > O (-11430.5769)	B (2864.0) > W (1851.0) > O (647.0) > H (347.0)	B (0.0007) > W (0.0005) > O (0.0001) > H (0.0001)
921.9	Contusion of eye NOS	B (-2929.8012) > O (-3418.161) > H (-5250.1503) > W (-9605.6676)	O (2722.0) > H (1598.0) > B (1029.0) > W (351.0)	O (0.0004) > H (0.0004) > B (0.0002) > W (0.0001)
918.1	Superficial injury of cornea	B (20485.0407) > H (17721.8345) > O (16317.4001) > W (14127.0022)	O (2357.0) > B (1531.0) > H (1189.0) > W (620.0)	O (0.0004) > B (0.0004) > H (0.0003) > W (0.0002)
V10.05	Personal history of malignant neoplasm of large intestine	W (9559.5047) > O (9014.6074) > B (492.0771) > H (-5669.9703)	W (2560.0) > B (1441.0) > O (1272.0) > H (419.0)	W (0.0006) > B (0.0003) > O (0.0002) > H (0.0001)
242.90	Thyrotoxicosis without mention of goiter or other cause, and without mention of thyrotoxic crisis or storm	O (19778.0055) > B (12645.8404) > W (11471.689) > H (10210.2062)	B (1772.0) > W (1487.0) > O (1408.0) > H (978.0)	B (0.0004) > W (0.0004) > H (0.0003) > O (0.0002)
V72.41	Pregnancy examination or test, negative result	H (45452.8069) > B (41764.1153) > W (33739.3329) > O (20630.9685)	H (3281.0) > B (1336.0) > O (898.0) > W (117.0)	H (0.0009) > B (0.0003) > O (0.0001) > W (0.0)
E933.1	Antineoplastic and immunosuppressive drugs causing adverse effects in therapeutic use	H (-31382.5074) > W (-32418.1319) > B (-36734.1454) > O (-37185.2451)	W (2982.0) > B (1270.0) > O (868.0) > H (499.0)	W (0.0007) > B (0.0003) > O (0.0001) > H (0.0001)
381.01	Acute serous otitis media	W (5964.1046) > O (5577.5866) > B (-3624.9808) > H (-5979.9123)	O (2808.0) > H (1345.0) > W (739.0) > B (722.0)	O (0.0005) > H (0.0004) > W (0.0002) > B (0.0002)
959.4	Other and unspecified injury to hand, except finger	B (4027.033) > O (3936.3661) > H (-1965.3806) > W (-2398.2682)	O (2375.0) > B (1521.0) > H (1111.0) > W (606.0)	O (0.0004) > B (0.0004) > H (0.0003) > W (0.0001)
704.00	Alopecia NOS	O (-14069.7774) > B (-20403.6606) > H (-20584.9151) > W (-27660.5981)	O (1903.0) > B (1651.0) > H (1234.0) > W (821.0)	B (0.0004) > H (0.0003) > O (0.0003) > W (0.0002)
892.0	Open wound of foot except toe(s) alone, without mention of complication	B (-1959.1833) > H (-2347.2439) > O (-2453.3423) > W (-9084.5615)	O (2707.0) > H (1301.0) > B (1173.0) > W (424.0)	O (0.0004) > H (0.0004) > B (0.0003) > W (0.0001)
162.3	Malignant neoplasm of upper lobe, bronchus or lung	O (4535.2741) > W (4072.4607) > B (1223.8005) > H (-5119.567)	W (2750.0) > B (1588.0) > O (1032.0) > H (205.0)	W (0.0007) > B (0.0004) > O (0.0002) > H (0.0001)
V06.5	Need for prophylactic vaccination and inoculation with Tetanus-diphtheria [Td] [DT]	O (-39026.1062) > W (-43246.237) > B (-53311.5652) > H (-62882.5763)	O (2507.0) > B (1674.0) > W (1206.0) > H (178.0)	O (0.0004) > B (0.0004) > W (0.0003) > H (0.0)
295.90	Unspecified schizophrenia, unspecified state	B (-1921.0266) > H (-6246.0857) > W (-7570.8245) > O (-8205.442)	O (1867.0) > B (1768.0) > H (1248.0) > W (679.0)	B (0.0004) > H (0.0003) > O (0.0003) > W (0.0002)
724.3	Sciatica	H (7244.8799) > B (2982.0511) > W (-3768.4026) > O (-8493.9828)	B (2052.0) > O (1265.0) > H (1146.0) > W (1098.0)	B (0.0005) > H (0.0003) > W (0.0003) > O (0.0002)
813.42	Other closed fractures of distal end of radius (alone)	W (-2328.8415) > H (-2843.7096) > O (-3863.7529) > B (-4938.191)	O (2098.0) > H (1613.0) > W (984.0) > B (851.0)	H (0.0004) > O (0.0003) > W (0.0002) > B (0.0002)
250.80	Diabetes mellitus type II [non-insulin dependent type] [NIDDM type] [adult-onset type] or unspecified type, not stated as uncontrolled, with other specified manifestations	H (36699.0633) > B (28609.5789) > W (20403.7995) > O (17737.74)	B (2542.0) > H (1199.0) > W (966.0) > O (834.0)	B (0.0006) > H (0.0003) > W (0.0002) > O (0.0001)
530.11	Reflux esophagitis	W (-8272.3335) > O (-17492.8749) > B (-21544.2627) > H (-23208.6537)	W (2434.0) > O (1365.0) > H (924.0) > B (813.0)	W (0.0006) > H (0.0003) > O (0.0002) > B (0.0002)
691.0	Diaper or napkin rash	O (5756.9649) > B (558.065) > H (-2303.6814) > W (-5438.2063)	H (2585.0) > O (1401.0) > B (1211.0) > W (335.0)	H (0.0007) > B (0.0003) > O (0.0002) > W (0.0001)
290.0	Senile dementia, uncomplicated	H (1397.096) > O (1163.2675) > B (831.5214) > W (-3274.8985)	O (1901.0) > W (1304.0) > H (1189.0) > B (1132.0)	H (0.0003) > W (0.0003) > O (0.0003) > B (0.0003)
519.9	Unspecified disease of respiratory system	O (8835.5235) > B (3843.0702) > H (3430.6118) > W (-361.7898)	H (2740.0) > O (1341.0) > B (1029.0) > W (409.0)	H (0.0008) > B (0.0002) > O (0.0002) > W (0.0001)
age_91	age on record	O (4533.7971) > W (-11671.6636) > B (-22197.6013) > H (-34393.3112)	O (3093.0) > W (1720.0) > B (385.0) > H (260.0)	O (0.0005) > W (0.0004) > B (0.0001) > H (0.0001)
632	Missed abortion (category)	W (28753.4917) > H (26060.1695) > B (24867.3735) > O (19825.2531)	H (1735.0) > O (1610.0) > B (1059.0) > W (1050.0)	H (0.0005) > O (0.0003) > W (0.0003) > B (0.0002)
770.8	Other newborn respiratory problems	O (-14034.9234) > B (-16195.9262) > W (-17260.8975) > H (-17453.4464)	O (2414.0) > H (1655.0) > W (798.0) > B (573.0)	H (0.0005) > O (0.0004) > W (0.0002) > B (0.0001)
735.0	Hallux valgus (acquired)	O (11938.3595) > B (9607.6347) > W (6784.7126) > H (5878.7333)	B (3041.0) > O (951.0) > W (813.0) > H (620.0)	B (0.0007) > W (0.0002) > H (0.0002) > O (0.0002)
V41.2	Problems with hearing	B (-35574.3208) > O (-35639.2597) > H (-36294.6517) > W (-42181.7531)	O (2928.0) > H (1376.0) > B (790.0) > W (329.0)	O (0.0005) > H (0.0004) > B (0.0002) > W (0.0001)
780.9	Other general symptoms	W (7088.9467) > O (5320.9276) > B (-270.6257) > H (-3625.9076)	O (1882.0) > W (1499.0) > H (1067.0) > B (967.0)	W (0.0004) > O (0.0003) > H (0.0003) > B (0.0002)
782.2	Localized superficial swelling, mass, or lump	W (53129.8767) > B (50138.3396) > O (49374.895) > H (47096.6981)	W (1688.0) > B (1607.0) > H (1145.0) > O (975.0)	W (0.0004) > B (0.0004) > H (0.0003) > O (0.0002)
135	Sarcoidosis (category)	B (19467.4803) > O (16870.0708) > W (12555.478) > H (6650.1937)	B (2936.0) > W (1205.0) > O (915.0) > H (322.0)	B (0.0007) > W (0.0003) > O (0.0001) > H (0.0001)
998.1	Hemorrhage or hematoma complicating a procedure	O (-33694.1452) > W (-40430.8469) > B (-46742.8683) > H (-56010.0577)	W (2450.0) > O (1995.0) > B (608.0) > H (314.0)	W (0.0006) > O (0.0003) > B (0.0001) > H (0.0001)
780.52	Insomnia, unspecified	W (6214.1347) > H (5883.1562) > O (3759.2246) > B (856.7201)	B (2137.0) > W (1493.0) > O (965.0) > H (771.0)	B (0.0005) > W (0.0004) > H (0.0002) > O (0.0002)
V58.11	Encounter for antineoplastic chemotherapy	H (-13488.6827) > W (-15816.5643) > B (-19681.5411) > O (-31098.5616)	W (2972.0) > B (1414.0) > O (703.0) > H (276.0)	W (0.0007) > B (0.0003) > O (0.0001) > H (0.0001)
780.53	Hypersomnia with sleep apnea, unspecified	B (7697.9274) > O (4731.8298) > H (-316.0054) > W (-1997.7213)	B (3176.0) > W (1213.0) > O (698.0) > H (276.0)	B (0.0007) > W (0.0003) > O (0.0001) > H (0.0001)
259.9	Unspecified endocrine disorder	H (-68.9608) > O (-1112.6675) > B (-2532.4326) > W (-5627.994)	H (2239.0) > O (1506.0) > B (976.0) > W (589.0)	H (0.0006) > O (0.0002) > B (0.0002) > W (0.0001)
998.59	Other postoperative infection	H (14553.0715) > B (1510.6968) > W (-3536.9814) > O (-11082.3888)	W (2297.0) > B (1172.0) > H (1071.0) > O (769.0)	W (0.0006) > H (0.0003) > B (0.0003) > O (0.0001)
573.3	Hepatitis NOS	O (2699.5302) > H (-2310.1215) > B (-4863.6729) > W (-5129.8003)	O (1791.0) > H (1210.0) > W (1183.0) > B (1118.0)	H (0.0003) > O (0.0003) > W (0.0003) > B (0.0003)
786.51	Precordial pain	O (30491.2706) > B (27690.0279) > W (20912.4587) > H (13572.7755)	B (2829.0) > W (1351.0) > O (799.0) > H (323.0)	B (0.0007) > W (0.0003) > O (0.0001) > H (0.0001)
842.00	Sprain of wrist NOS	O (-4754.3926) > B (-4833.0545) > W (-5552.9672) > H (-5598.5777)	O (2239.0) > H (1197.0) > B (1194.0) > W (643.0)	O (0.0004) > H (0.0003) > B (0.0003) > W (0.0002)
379.91	Pain in or around eye	H (18722.7694) > B (16810.6944) > W (8960.0171) > O (7181.6278)	H (1684.0) > B (1559.0) > O (1387.0) > W (636.0)	H (0.0005) > B (0.0004) > O (0.0002) > W (0.0002)
415.19	Other pulmonary embolism and infarction	B (31991.6722) > W (30306.6971) > H (29775.5956) > O (23333.2278)	B (2659.0) > W (1521.0) > H (538.0) > O (532.0)	B (0.0006) > W (0.0004) > H (0.0001) > O (0.0001)
482.9	Bacterial pneumonia NOS	H (15425.2769) > B (10762.0234) > O (5062.9373) > W (5028.9873)	B (1387.0) > H (1362.0) > O (1356.0) > W (1141.0)	H (0.0004) > B (0.0003) > W (0.0003) > O (0.0002)
704.8	Other specified diseases of hair and hair follicles	H (12766.0793) > B (12177.4764) > O (5973.9363) > W (5939.4817)	B (1976.0) > O (1237.0) > H (1015.0) > W (1010.0)	B (0.0005) > H (0.0003) > W (0.0002) > O (0.0002)
459.81	Venous (peripheral) insufficiency NOS	W (3750.2583) > O (3721.0485) > B (-821.044) > H (-3217.6784)	B (1760.0) > O (1425.0) > W (1297.0) > H (752.0)	B (0.0004) > W (0.0003) > O (0.0002) > H (0.0002)
814.00	Closed fracture of carpal bone, unspecified	W (34779.8237) > H (33822.2804) > B (30797.1708) > O (29848.0856)	O (1773.0) > H (1432.0) > W (1078.0) > B (937.0)	H (0.0004) > O (0.0003) > W (0.0003) > B (0.0002)
303.91	Other and unspecified alcohol dependence, continuous drinking behavior	W (18970.8453) > H (18522.5721) > B (17110.4158) > O (8503.3499)	O (1649.0) > B (1387.0) > H (1148.0) > W (1027.0)	B (0.0003) > H (0.0003) > O (0.0003) > W (0.0003)
627.3	Postmenopausal atrophic vaginitis	O (12723.2955) > B (4888.9084) > W (4470.8333) > H (3982.0616)	B (1817.0) > W (1625.0) > O (1114.0) > H (635.0)	B (0.0004) > W (0.0004) > O (0.0002) > H (0.0002)
315.39	Other developmental speech disorder	O (-8189.5458) > H (-13065.9755) > B (-13922.3134) > W (-15420.1832)	H (2319.0) > O (1386.0) > B (1108.0) > W (349.0)	H (0.0006) > B (0.0003) > O (0.0002) > W (0.0001)
614.6	Pelvic peritoneal adhesions, female (postoperative) (postinfection)	W (6186.3437) > O (4543.127) > B (4124.2944) > H (996.1416)	O (1894.0) > W (1678.0) > B (944.0) > H (641.0)	W (0.0004) > O (0.0003) > B (0.0002) > H (0.0002)
873.43	Open wound of lip, uncomplicated	B (13300.682) > H (11388.6959) > O (8051.7181) > W (6038.0022)	O (2104.0) > B (1346.0) > H (1328.0) > W (373.0)	H (0.0004) > O (0.0003) > B (0.0003) > W (0.0001)
562.11	Diverticulitis of colon without mention of hemorrhage	H (17848.0887) > W (16015.8679) > O (13164.9787) > B (12267.5242)	W (1950.0) > O (1233.0) > H (995.0) > B (966.0)	W (0.0005) > H (0.0003) > B (0.0002) > O (0.0002)
284.8	Other specified aplastic anemias	W (-5885.3037) > O (-9858.7206) > H (-14122.7123) > B (-14924.8958)	W (2056.0) > O (1477.0) > B (984.0) > H (625.0)	W (0.0005) > O (0.0002) > B (0.0002) > H (0.0002)
369.9	Unspecified visual loss	H (-420.9868) > B (-4096.2076) > W (-9125.4963) > O (-10145.3825)	H (2361.0) > O (1538.0) > B (913.0) > W (311.0)	H (0.0006) > O (0.0003) > B (0.0002) > W (0.0001)
682.3	Cellulitis and abscess of upper arm and forearm	B (19753.1223) > O (18486.3036) > H (14957.3119) > W (14908.8712)	B (1768.0) > O (1604.0) > H (897.0) > W (840.0)	B (0.0004) > O (0.0003) > H (0.0002) > W (0.0002)
V05.4	Need for prophylactic vaccination and inoculation against varicella	O (6119.6265) > B (3466.8578) > W (-372.2425) > H (-5998.7484)	B (2832.0) > W (1219.0) > O (885.0) > H (166.0)	B (0.0007) > W (0.0003) > O (0.0001) > H (0.0)
389.8	Other specified forms of hearing loss	B (-3837.6823) > H (-4871.7638) > W (-5429.8504) > O (-8684.8814)	B (2443.0) > W (1260.0) > O (878.0) > H (505.0)	B (0.0006) > W (0.0003) > O (0.0001) > H (0.0001)
V72	Special investigations and examinations (category)	W (-1064.4646) > H (-8602.0607) > B (-11609.8725) > O (-11754.1655)	W (1811.0) > O (1490.0) > H (1204.0) > B (580.0)	W (0.0004) > H (0.0003) > O (0.0002) > B (0.0001)
410.90	Acute myocardial infarction, unspecified site, episode of care unspecified	H (31030.2903) > B (29387.6831) > O (20880.8898) > W (19704.9544)	W (1556.0) > O (1250.0) > H (1201.0) > B (1067.0)	W (0.0004) > H (0.0003) > B (0.0002) > O (0.0002)
623.5	Leukorrhea, not specified as infective	O (20552.0469) > B (20049.099) > H (17998.2018) > W (12821.8172)	O (1618.0) > B (1579.0) > H (1406.0) > W (460.0)	H (0.0004) > B (0.0004) > O (0.0003) > W (0.0001)
573.8	Other specified disorders of liver	B (-3979.9624) > W (-5313.6792) > H (-8709.2991) > O (-8990.6192)	W (2184.0) > B (1603.0) > O (918.0) > H (352.0)	W (0.0005) > B (0.0004) > O (0.0001) > H (0.0001)
690.10	Seborheic dermatitis, unspecified	H (29237.8362) > B (28596.7627) > W (23697.2846) > O (21665.6322)	B (1977.0) > W (1451.0) > H (828.0) > O (792.0)	B (0.0005) > W (0.0004) > H (0.0002) > O (0.0001)
590.10	Acute pyelonephritis without lesion of renal medullary necrosis	H (-3252.6165) > B (-11900.0229) > W (-13189.1658) > O (-21715.4236)	H (2118.0) > O (1403.0) > B (811.0) > W (674.0)	H (0.0006) > O (0.0002) > B (0.0002) > W (0.0002)
268.9	Vitamin d deficiency NOS	W (7776.6475) > B (6418.7457) > H (5107.467) > O (536.822)	B (2931.0) > W (1289.0) > O (588.0) > H (187.0)	B (0.0007) > W (0.0003) > O (0.0001) > H (0.0001)
602.9	Disorder of prostate NOS	H (27732.7084) > B (21561.3397) > O (19625.2566) > W (18194.9014)	W (1555.0) > H (1395.0) > O (1266.0) > B (777.0)	H (0.0004) > W (0.0004) > O (0.0002) > B (0.0002)
487.1	Influenza with other respiratory manifestations	O (28320.4905) > B (26393.0132) > H (21112.5777) > W (20494.3128)	B (1533.0) > O (1441.0) > H (1273.0) > W (746.0)	B (0.0004) > H (0.0003) > O (0.0002) > W (0.0002)
V25.42	Encounter for surveillance of intrauterine contraceptive device	H (14120.9287) > O (13528.1123) > B (11176.945) > W (10476.157)	H (2560.0) > B (1155.0) > O (916.0) > W (360.0)	H (0.0007) > B (0.0003) > O (0.0001) > W (0.0001)
574.10	Calculus of gallbladder with other cholecystitis, without mention of obstruction	W (32797.5301) > O (23652.0708) > H (22021.5233) > B (20173.6356)	W (1556.0) > H (1418.0) > O (1326.0) > B (681.0)	H (0.0004) > W (0.0004) > O (0.0002) > B (0.0002)
616.0	Cervicitis and endocervicitis	O (41872.9664) > B (37292.9594) > W (32010.1036) > H (31204.9622)	B (1527.0) > H (1402.0) > O (1328.0) > W (714.0)	H (0.0004) > B (0.0004) > O (0.0002) > W (0.0002)
V64.3	Procedure not carried out for other reasons	O (-2000.2839) > B (-2086.2402) > H (-11003.371) > W (-11972.5199)	B (2149.0) > W (1446.0) > O (1023.0) > H (351.0)	B (0.0005) > W (0.0004) > O (0.0002) > H (0.0001)
474.10	Hypertrophy of tonsil with adenoids	W (18062.9378) > O (11862.0844) > H (8881.9493) > B (8774.1607)	W (1411.0) > H (1390.0) > O (1121.0) > B (1042.0)	H (0.0004) > W (0.0003) > B (0.0002) > O (0.0002)
553.1	Umbilical hernia without mention of obstruction or gangrene	B (32986.1541) > O (32775.5312) > W (30294.2048) > H (26955.3399)	B (1473.0) > O (1266.0) > H (1155.0) > W (1065.0)	B (0.0003) > H (0.0003) > W (0.0003) > O (0.0002)
794.8	Nonspecific abnormal results of function study of liver	O (-30150.248) > W (-32688.7753) > B (-37214.4031) > H (-41430.028)	W (1631.0) > O (1544.0) > B (1183.0) > H (588.0)	W (0.0004) > B (0.0003) > O (0.0003) > H (0.0002)
790.29	Other abnormal glucose	B (12978.4097) > H (9658.841) > W (5934.8457) > O (4554.2615)	B (2829.0) > W (1083.0) > O (752.0) > H (281.0)	B (0.0007) > W (0.0003) > O (0.0001) > H (0.0001)
682.2	Cellulitis and abscess of trunk	O (17497.304) > B (15107.5628) > H (13327.0501) > W (10213.7929)	B (1514.0) > O (1347.0) > W (1097.0) > H (986.0)	B (0.0004) > H (0.0003) > W (0.0003) > O (0.0002)
611.79	Other signs and symptoms in breast	H (24371.884) > W (18253.1338) > B (15810.2868) > O (8410.4782)	H (1434.0) > W (1403.0) > B (1079.0) > O (1019.0)	H (0.0004) > W (0.0003) > B (0.0003) > O (0.0002)
251.2	Hypoglycemia NOS	B (5290.5657) > H (3293.2184) > O (2573.8684) > W (167.2415)	B (1615.0) > O (1553.0) > H (920.0) > W (837.0)	B (0.0004) > O (0.0003) > H (0.0003) > W (0.0002)
723.4	Brachial neuritis or radiculitis NOS	O (10491.3321) > W (5215.0395) > B (3757.0013) > H (-3906.6563)	B (1946.0) > W (1321.0) > O (1161.0) > H (495.0)	B (0.0005) > W (0.0003) > O (0.0002) > H (0.0001)
V03.81	Need for prophylactic vaccination against Hemophilus influenza, type B [Hib]	O (11066.5821) > B (10228.6762) > W (9476.2804) > H (8456.7619)	B (2536.0) > W (1330.0) > O (807.0) > H (247.0)	B (0.0006) > W (0.0003) > O (0.0001) > H (0.0001)
959.3	Other and unspecified injury to elbow, forearm, and wrist	B (6998.4171) > H (6974.2393) > O (5579.1419) > W (3067.2971)	O (1800.0) > B (1329.0) > H (1106.0) > W (674.0)	B (0.0003) > H (0.0003) > O (0.0003) > W (0.0002)
600.0	Hypertrophy (benign) of prostate	H (23761.6904) > W (16705.4905) > B (13603.4846) > O (6091.1286)	W (2387.0) > H (1128.0) > O (828.0) > B (555.0)	W (0.0006) > H (0.0003) > O (0.0001) > B (0.0001)
644.00	Threatened premature labor, unspecified as to episode of care	B (20602.1962) > W (20123.1818) > H (19383.9887) > O (16957.7826)	H (2163.0) > O (1087.0) > B (891.0) > W (748.0)	H (0.0006) > B (0.0002) > W (0.0002) > O (0.0002)
959.01	Head injury NOS	B (18915.815) > H (17895.3091) > W (15519.3669) > O (7744.9094)	B (2522.0) > H (990.0) > O (742.0) > W (626.0)	B (0.0006) > H (0.0003) > W (0.0002) > O (0.0001)
099.9	Venereal disease NOS	B (-15490.3503) > H (-17570.5035) > O (-20883.9198) > W (-27788.4633)	O (2417.0) > H (1315.0) > B (1019.0) > W (129.0)	O (0.0004) > H (0.0004) > B (0.0002) > W (0.0)
193	Malignant neoplasm of thyroid gland (category)	W (17373.589) > O (9842.1733) > B (4907.8648) > H (2762.5617)	W (2909.0) > O (1122.0) > B (551.0) > H (282.0)	W (0.0007) > O (0.0002) > B (0.0001) > H (0.0001)
age_92	age on record	O (2081.5185) > W (-5301.204) > B (-16271.3097) > H (-25610.0499)	O (2723.0) > W (1580.0) > B (331.0) > H (228.0)	O (0.0004) > W (0.0004) > B (0.0001) > H (0.0001)
586	Renal failure unspecified (category)	O (-20110.5453) > B (-27778.2526) > H (-34073.1768) > W (-35180.249)	B (1809.0) > O (1599.0) > W (1080.0) > H (366.0)	B (0.0004) > W (0.0003) > O (0.0003) > H (0.0001)
634.90	Spontaneous abortion, unspecified, without mention of complication	H (9434.4456) > B (5335.0677) > O (3804.785) > W (-1869.1469)	H (2157.0) > O (1617.0) > B (820.0) > W (252.0)	H (0.0006) > O (0.0003) > B (0.0002) > W (0.0001)
133.0	Scabies	O (3202.8362) > B (2541.9089) > H (689.4575) > W (-5830.2779)	O (1863.0) > H (1576.0) > B (1174.0) > W (228.0)	H (0.0004) > O (0.0003) > B (0.0003) > W (0.0001)
250.60	Diabetes mellitus type II [non-insulin dependent type] [NIDDM type] [adult-onset type] or unspecified type, not stated as uncontrolled, with neurological manifestations	O (23604.997) > B (18832.1103) > H (17566.7365) > W (15805.8027)	B (1993.0) > W (1045.0) > H (986.0) > O (806.0)	B (0.0005) > H (0.0003) > W (0.0003) > O (0.0001)
429.3	Cardiomegaly	O (26323.1148) > B (19741.0589) > H (12141.9304) > W (9455.9838)	B (2390.0) > O (1075.0) > W (986.0) > H (375.0)	B (0.0006) > W (0.0002) > O (0.0002) > H (0.0001)
569.49	Other specified disorders of rectum and anus	W (10296.1078) > O (8164.1822) > B (6213.5586) > H (1589.0114)	W (2006.0) > B (1233.0) > O (1026.0) > H (557.0)	W (0.0005) > B (0.0003) > O (0.0002) > H (0.0002)
V12.59	Other personal history of diseases of circulatory system	W (40667.3244) > H (34875.4571) > B (34572.7442) > O (29905.3033)	B (1734.0) > W (1408.0) > H (1046.0) > O (633.0)	B (0.0004) > W (0.0003) > H (0.0003) > O (0.0001)
707.9	Chronic ulcer of unspecified site	H (-16249.4249) > B (-19489.8436) > O (-27741.7445) > W (-31755.5213)	O (1453.0) > H (1355.0) > B (1345.0) > W (661.0)	H (0.0004) > B (0.0003) > O (0.0002) > W (0.0002)
584.5	Acute renal failure with lesion of tubular necrosis	O (17980.3144) > W (15208.5723) > B (14124.0638) > H (7641.2445)	W (1833.0) > B (1469.0) > O (1026.0) > H (483.0)	W (0.0005) > B (0.0003) > O (0.0002) > H (0.0001)
309.24	Adjustment disorder with anxiety	W (-5733.8079) > H (-6561.5265) > O (-7301.7597) > B (-8348.0351)	O (1888.0) > H (1662.0) > B (705.0) > W (538.0)	H (0.0005) > O (0.0003) > B (0.0002) > W (0.0001)
331.4	Obstructive hydrocephalus	W (-12411.9622) > O (-13525.2812) > B (-17514.4452) > H (-18823.5851)	W (1812.0) > O (1532.0) > B (878.0) > H (569.0)	W (0.0004) > O (0.0002) > B (0.0002) > H (0.0002)
592.1	Calculus of ureter	W (30514.856) > O (26071.8683) > B (18262.5453) > H (18229.9203)	W (1466.0) > O (1450.0) > H (1173.0) > B (698.0)	W (0.0004) > H (0.0003) > O (0.0002) > B (0.0002)
924.5	Contusion of unspecified part of lower limb	H (268.238) > B (-1100.6318) > O (-1812.9668) > W (-4393.5278)	O (2524.0) > H (1007.0) > B (773.0) > W (481.0)	O (0.0004) > H (0.0003) > B (0.0002) > W (0.0001)
959.2	Other and unspecified injury to shoulder and upper arm	H (-332.0932) > B (-415.2476) > O (-737.1144) > W (-2939.721)	O (1893.0) > B (1264.0) > H (914.0) > W (708.0)	O (0.0003) > B (0.0003) > H (0.0003) > W (0.0002)
789.04	Abdominal pain, left lower quadrant	H (3179.4329) > B (1016.0995) > W (-2208.8589) > O (-6691.3432)	B (2196.0) > W (975.0) > O (825.0) > H (776.0)	B (0.0005) > W (0.0002) > H (0.0002) > O (0.0001)
724.00	Spinal stenosis of unspecified region	O (5355.7111) > W (-1508.9469) > B (-4408.2241) > H (-6433.2236)	B (1987.0) > W (1477.0) > O (802.0) > H (505.0)	B (0.0005) > W (0.0004) > H (0.0001) > O (0.0001)
424.90	Endocarditis valve unspecified cause	O (601.979) > H (530.5129) > B (-2932.9656) > W (-9435.02)	O (1547.0) > H (1405.0) > B (1023.0) > W (791.0)	H (0.0004) > O (0.0003) > B (0.0002) > W (0.0002)
595.0	Acute cystitis	B (20949.6597) > O (18380.4016) > H (16826.7164) > W (10821.7113)	B (1671.0) > H (1240.0) > O (1115.0) > W (738.0)	B (0.0004) > H (0.0003) > O (0.0002) > W (0.0002)
783.3	Feeding difficulties and mismanagement	H (-9781.229) > O (-10846.4235) > W (-13597.7324) > B (-14638.4662)	H (2012.0) > B (1171.0) > O (949.0) > W (628.0)	H (0.0006) > B (0.0003) > O (0.0002) > W (0.0002)
786.6	Swelling, mass, or lump in chest	W (15313.9997) > O (14320.8095) > H (13735.4587) > B (13131.8801)	W (1865.0) > B (1570.0) > O (921.0) > H (401.0)	W (0.0005) > B (0.0004) > O (0.0002) > H (0.0001)
E878.0	Surgical operation with transplant of whole organ causing abnormal patient reaction, or later complication, without mention of misadventure at time of operation	W (-9143.0662) > H (-12906.822) > B (-14489.0221) > O (-14896.6991)	W (2457.0) > B (1136.0) > O (640.0) > H (508.0)	W (0.0006) > B (0.0003) > H (0.0001) > O (0.0001)
112.1	Candidiasis of vulva and vagina	O (-10930.034) > B (-15067.8717) > H (-21088.824) > W (-21717.6349)	B (1600.0) > O (1452.0) > W (973.0) > H (716.0)	B (0.0004) > W (0.0002) > O (0.0002) > H (0.0002)
569.89	Other specified disorders of intestines	W (1397.4063) > O (60.9533) > B (-5349.879) > H (-9655.441)	W (2108.0) > B (1306.0) > O (868.0) > H (456.0)	W (0.0005) > B (0.0003) > O (0.0001) > H (0.0001)
535.5	Unspecified gastritis and gastroduodenitis	O (-20832.6422) > B (-22300.3524) > H (-26037.8824) > W (-27519.2761)	O (2624.0) > H (754.0) > B (712.0) > W (624.0)	O (0.0004) > H (0.0002) > B (0.0002) > W (0.0002)
783.40	Lack of normal physiological development, unspecified	W (-5140.6081) > O (-8282.4177) > B (-9556.188) > H (-10529.6868)	B (1220.0) > O (1212.0) > H (1138.0) > W (1134.0)	H (0.0003) > B (0.0003) > W (0.0003) > O (0.0002)
774.2	Neonatal jaundice associated with preterm delivery	W (-9471.5631) > O (-10028.5902) > B (-11876.01) > H (-12153.303)	O (1910.0) > H (1128.0) > B (874.0) > W (791.0)	O (0.0003) > H (0.0003) > B (0.0002) > W (0.0002)
276.6	Fluid overload	O (-3763.8191) > W (-4646.9551) > B (-14514.8556) > H (-18323.6952)	W (1595.0) > B (1343.0) > O (1262.0) > H (497.0)	W (0.0004) > B (0.0003) > O (0.0002) > H (0.0001)
820.8	Fracture of unspecified part of neck of femur, closed	O (9224.7958) > W (9049.3028) > H (8136.0641) > B (7218.2678)	W (1855.0) > O (1652.0) > B (629.0) > H (559.0)	W (0.0005) > O (0.0003) > H (0.0002) > B (0.0001)
age_93	age on record	O (4481.4247) > W (-10093.4669) > B (-19785.7199) > H (-31566.7325)	O (2742.0) > W (1412.0) > B (336.0) > H (196.0)	O (0.0004) > W (0.0003) > B (0.0001) > H (0.0001)
719.91	Unspecified disorder of joint of shoulder region	O (1758.1848) > B (-5820.1985) > W (-8511.3694) > H (-10231.142)	O (1576.0) > H (1230.0) > W (966.0) > B (910.0)	H (0.0003) > O (0.0003) > W (0.0002) > B (0.0002)
233.0	Carcinoma in situ of breast	W (21555.8536) > B (13153.5485) > O (12537.4114) > H (11830.1188)	W (2204.0) > B (1357.0) > O (811.0) > H (305.0)	W (0.0005) > B (0.0003) > O (0.0001) > H (0.0001)
611.9	Breast disorder NOS	H (8292.5286) > B (132.7792) > W (-323.7142) > O (-2062.0636)	H (1739.0) > W (1216.0) > O (955.0) > B (752.0)	H (0.0005) > W (0.0003) > B (0.0002) > O (0.0002)
E885	Fall on same level from slipping, tripping, or stumbling (category)	O (18567.5781) > W (14471.0412) > B (9274.7691) > H (2833.7298)	W (1813.0) > O (1749.0) > H (553.0) > B (539.0)	W (0.0004) > O (0.0003) > H (0.0002) > B (0.0001)
198.3	Secondary malignant neoplasm of brain and spinal cord	W (-4932.0102) > O (-8298.2274) > B (-11991.6134) > H (-15480.674)	W (2248.0) > O (1213.0) > B (894.0) > H (296.0)	W (0.0006) > B (0.0002) > O (0.0002) > H (0.0001)
813.41	Fracture, closed, colles'	H (-3322.3826) > B (-7551.223) > O (-10023.3473) > W (-11835.6552)	O (1880.0) > H (1411.0) > W (750.0) > B (603.0)	H (0.0004) > O (0.0003) > W (0.0002) > B (0.0001)
295.30	Paranoid type schizophrenia, unspecified state	B (6172.3426) > O (2012.569) > H (1279.9611) > W (-2586.7171)	O (1966.0) > B (1315.0) > H (868.0) > W (484.0)	O (0.0003) > B (0.0003) > H (0.0002) > W (0.0001)
518.5	Pulmonary insufficiency following trauma and surgery	W (6028.3689) > H (2314.4757) > O (1089.0158) > B (1071.5964)	W (2222.0) > O (1095.0) > B (821.0) > H (488.0)	W (0.0005) > B (0.0002) > O (0.0002) > H (0.0001)
427.81	Sinoatrial node dysfunction	W (27582.9908) > O (22657.4209) > B (14945.5474) > H (12622.5632)	W (2032.0) > B (1252.0) > O (863.0) > H (477.0)	W (0.0005) > B (0.0003) > O (0.0001) > H (0.0001)
300.01	Panic disorder without agoraphobia	O (11418.3779) > W (9309.5003) > H (6420.2692) > B (4925.5875)	O (1375.0) > H (1317.0) > W (995.0) > B (929.0)	H (0.0004) > W (0.0002) > O (0.0002) > B (0.0002)
722.2	Displacement of intervertebral disc, site unspecified, without myelopathy	O (1689.8051) > W (-9019.2122) > B (-11568.3328) > H (-13479.4728)	O (1721.0) > W (1050.0) > H (1034.0) > B (794.0)	H (0.0003) > O (0.0003) > W (0.0003) > B (0.0002)
V72.83	Other specified preoperative examination	H (-103182.1198) > B (-110426.675) > W (-115192.5629) > O (-118341.5751)	B (1636.0) > W (1627.0) > O (1092.0) > H (233.0)	W (0.0004) > B (0.0004) > O (0.0002) > H (0.0001)
388.30	Tinnitus NOS	H (25333.6643) > O (24970.3213) > B (23265.1547) > W (19263.0158)	H (1326.0) > B (1242.0) > O (1203.0) > W (816.0)	H (0.0004) > B (0.0003) > W (0.0002) > O (0.0002)
477.8	Allergic rhinitis due to other allergen	B (7122.2908) > W (3713.0044) > H (1622.2075) > O (-5.398)	B (2212.0) > W (1122.0) > O (774.0) > H (478.0)	B (0.0005) > W (0.0003) > H (0.0001) > O (0.0001)
315.9	Unspecified delay in development	W (-6007.4019) > B (-8021.3325) > H (-8418.2413) > O (-9291.8605)	B (1569.0) > O (1156.0) > H (1156.0) > W (705.0)	B (0.0004) > H (0.0003) > O (0.0002) > W (0.0002)
840.4	Rotator cuff (capsule) sprain	W (5075.4728) > O (1889.6353) > B (-6921.534) > H (-12154.7218)	W (2017.0) > O (1152.0) > B (1009.0) > H (405.0)	W (0.0005) > B (0.0002) > O (0.0002) > H (0.0001)
924.8	Contusion of multiple sites, not elsewhere classified	H (16586.1657) > B (16157.0232) > W (7625.0716) > O (5473.0513)	B (1666.0) > H (1237.0) > O (1190.0) > W (484.0)	B (0.0004) > H (0.0003) > O (0.0002) > W (0.0001)
440.21	Atherosclerosis of native arteries of the extremities with intermittent claudication	W (22025.4247) > B (19316.1842) > H (18557.5855) > O (16593.4302)	B (2538.0) > W (1223.0) > O (565.0) > H (242.0)	B (0.0006) > W (0.0003) > O (0.0001) > H (0.0001)
622.1	Dysplasia of cervix (uteri)	O (26935.1321) > W (26629.5244) > H (21150.867) > B (20452.854)	H (1738.0) > O (1388.0) > W (749.0) > B (686.0)	H (0.0005) > O (0.0002) > W (0.0002) > B (0.0002)
924.11	Contusion of knee	H (19029.2104) > B (15166.8246) > W (9648.7136) > O (2650.1547)	H (1379.0) > B (1299.0) > O (1170.0) > W (692.0)	H (0.0004) > B (0.0003) > O (0.0002) > W (0.0002)
590.80	Pyelonephritis NOS	O (2134.8365) > B (-1005.0827) > H (-6031.2684) > W (-9916.3111)	B (1446.0) > O (1435.0) > H (1027.0) > W (593.0)	B (0.0003) > H (0.0003) > O (0.0002) > W (0.0001)
799.4	Cachexia	B (13476.605) > H (12655.8133) > O (8301.2482) > W (1959.4611)	B (1659.0) > W (1201.0) > O (1178.0) > H (455.0)	B (0.0004) > W (0.0003) > O (0.0002) > H (0.0001)
535.60	Duodenitis, without mention of hemorrhage	W (14271.9523) > O (5703.1292) > B (436.1052) > H (-817.2923)	W (1949.0) > O (1008.0) > H (902.0) > B (633.0)	W (0.0005) > H (0.0002) > O (0.0002) > B (0.0001)
518.82	Other pulmonary insufficiency, not elsewhere classified	O (3765.2963) > B (576.408) > W (-444.5316) > H (-1633.9034)	O (1530.0) > B (1242.0) > W (1146.0) > H (566.0)	B (0.0003) > W (0.0003) > O (0.0002) > H (0.0002)
621.0	Polyp of corpus uteri	W (14932.0724) > O (-1808.3539) > H (-3324.7113) > B (-3584.796)	W (1754.0) > O (1249.0) > H (826.0) > B (647.0)	W (0.0004) > H (0.0002) > O (0.0002) > B (0.0002)
V71.9	Observation for unspecified suspected mental condition	O (10581.6673) > B (1449.9768) > W (-1118.3816) > H (-4585.2051)	O (2213.0) > H (979.0) > B (807.0) > W (473.0)	O (0.0004) > H (0.0003) > B (0.0002) > W (0.0001)
658.01	Oligohydramnios, delivered	H (17922.3134) > O (16186.5329) > B (15604.12) > W (14647.3441)	H (2005.0) > O (1170.0) > B (717.0) > W (563.0)	H (0.0005) > O (0.0002) > B (0.0002) > W (0.0001)
733.01	Senile osteoporosis	W (11130.9508) > O (5750.1123) > B (547.3023) > H (-4956.7228)	W (1895.0) > B (1644.0) > O (737.0) > H (178.0)	W (0.0005) > B (0.0004) > O (0.0001) > H (0.0)
188.9	Malignant neoplasm of bladder, part unspecified	O (14627.5002) > W (12533.5137) > B (6854.8537) > H (4864.1098)	W (2608.0) > O (1045.0) > B (540.0) > H (258.0)	W (0.0006) > O (0.0002) > B (0.0001) > H (0.0001)
726.90	Enthesopathy of specified site	H (-5657.9117) > B (-6349.0369) > O (-6916.2041) > W (-13688.3666)	H (1563.0) > O (1236.0) > B (1077.0) > W (575.0)	H (0.0004) > B (0.0003) > O (0.0002) > W (0.0001)
V76.1	Screening for malignant neoplasms of the breast	O (-10907.1387) > H (-12295.7356) > W (-16540.9465) > B (-17696.0835)	O (1550.0) > W (1369.0) > H (1098.0) > B (432.0)	W (0.0003) > H (0.0003) > O (0.0003) > B (0.0001)
629.9	Unspecified disorder of female genital organs	W (-5838.0353) > H (-6441.1585) > B (-7451.3926) > O (-8220.8128)	H (2121.0) > O (1233.0) > B (730.0) > W (357.0)	H (0.0006) > O (0.0002) > B (0.0002) > W (0.0001)
V42.1	Heart replaced by transplant	W (9112.8822) > O (5668.3761) > B (-1264.4266) > H (-1501.5146)	W (2519.0) > B (780.0) > O (763.0) > H (373.0)	W (0.0006) > B (0.0002) > O (0.0001) > H (0.0001)
078.1	Viral warts	O (-26230.2745) > B (-33080.0306) > W (-33415.4305) > H (-34076.1914)	O (2549.0) > H (1050.0) > B (515.0) > W (313.0)	O (0.0004) > H (0.0003) > B (0.0001) > W (0.0001)
788.3	Urinary incontinence	O (-17538.9483) > B (-24571.9869) > W (-24610.161) > H (-26099.7686)	O (2179.0) > H (1012.0) > W (648.0) > B (588.0)	O (0.0004) > H (0.0003) > W (0.0002) > B (0.0001)
V58.67	Encounter for long-term (current) use of insulin	H (17192.3365) > B (14512.0598) > W (9078.0944) > O (7946.0239)	B (2575.0) > W (910.0) > O (504.0) > H (432.0)	B (0.0006) > W (0.0002) > H (0.0001) > O (0.0001)
786.00	Respiratory abnormality, unspecified	W (444.0785) > O (-4596.3705) > B (-5982.1473) > H (-7812.5294)	W (1709.0) > O (1325.0) > H (737.0) > B (648.0)	W (0.0004) > O (0.0002) > H (0.0002) > B (0.0002)
555.2	Regional enteritis of small intestine with large intestine	W (8202.5982) > O (4249.0924) > B (-1714.9401) > H (-6264.0892)	W (3077.0) > B (641.0) > O (605.0) > H (95.0)	W (0.0008) > B (0.0001) > O (0.0001) > H (0.0)
301.9	Personality disorder NOS	O (1246.0324) > W (-358.2307) > B (-5414.7833) > H (-8713.1164)	O (1501.0) > H (1390.0) > B (799.0) > W (714.0)	H (0.0004) > O (0.0002) > B (0.0002) > W (0.0002)
998.11	Hemorrhage complicating a procedure	H (20388.7448) > W (13354.0832) > B (13228.7434) > O (8409.5463)	W (2086.0) > B (890.0) > H (717.0) > O (700.0)	W (0.0005) > B (0.0002) > H (0.0002) > O (0.0001)
959.8	Other and unspecified injury to other specified sites, including multiple	O (-13648.6008) > B (-14048.8105) > H (-14721.4992) > W (-18263.0492)	O (2946.0) > H (609.0) > B (542.0) > W (287.0)	O (0.0005) > H (0.0002) > B (0.0001) > W (0.0001)
362.9	Retinal disorder NOS	H (-4153.9166) > B (-6622.6145) > O (-15178.0893) > W (-17171.4261)	H (1565.0) > O (1428.0) > B (987.0) > W (402.0)	H (0.0004) > O (0.0002) > B (0.0002) > W (0.0001)
053.9	Herpes zoster without mention of complication	H (2260.4821) > B (-131.4973) > W (-4240.5273) > O (-4932.9573)	O (1337.0) > B (1332.0) > W (895.0) > H (812.0)	B (0.0003) > H (0.0002) > W (0.0002) > O (0.0002)
747.0	Patent ductus arteriosus	O (-10347.3089) > W (-12132.0198) > B (-15591.5351) > H (-18016.585)	O (1770.0) > W (1338.0) > H (659.0) > B (599.0)	W (0.0003) > O (0.0003) > H (0.0002) > B (0.0001)
410.9	Acute myocardial infarction, unspecified site	O (-43939.779) > B (-48521.506) > H (-51725.292) > W (-61326.6476)	O (2669.0) > W (815.0) > B (495.0) > H (386.0)	O (0.0004) > W (0.0002) > B (0.0001) > H (0.0001)
847.9	Sprain of unspecified site of back	B (16546.1572) > H (6063.6998) > O (3164.2938) > W (-334.5641)	B (2290.0) > O (1045.0) > H (734.0) > W (292.0)	B (0.0005) > H (0.0002) > O (0.0002) > W (0.0001)
664.21	Third-degree perineal laceration, with delivery	O (25711.3175) > W (22565.901) > H (18873.6109) > B (16654.5022)	O (1655.0) > H (1546.0) > W (689.0) > B (465.0)	H (0.0004) > O (0.0003) > W (0.0002) > B (0.0001)
V49.81	Asymptomatic postmenopausal status (age-related) (natural)	B (17277.9787) > W (16055.3254) > O (14036.029) > H (10401.3036)	B (2600.0) > W (1050.0) > O (577.0) > H (107.0)	B (0.0006) > W (0.0003) > O (0.0001) > H (0.0)
345.9	Epilepsy, unspecified	O (-16120.2545) > W (-21219.2784) > B (-22917.6278) > H (-24706.2092)	O (2517.0) > H (666.0) > W (641.0) > B (507.0)	O (0.0004) > H (0.0002) > W (0.0002) > B (0.0001)
658.21	Delayed delivery after spontaneous or unspecified rupture of membranes, delivered	O (3534.2959) > B (2353.0422) > H (1315.9252) > W (-163.4214)	O (1782.0) > H (1342.0) > B (659.0) > W (547.0)	H (0.0004) > O (0.0003) > B (0.0002) > W (0.0001)
836.2	Other tear of cartilage or meniscus of knee, current	O (-12894.6712) > H (-12995.1932) > W (-13738.4151) > B (-15100.5281)	O (1650.0) > H (1124.0) > W (824.0) > B (732.0)	H (0.0003) > O (0.0003) > W (0.0002) > B (0.0002)
571.9	Unspecified chronic liver disease without mention of alcohol	H (26382.4116) > B (20657.8777) > W (15384.714) > O (7945.8247)	H (1962.0) > B (961.0) > O (799.0) > W (607.0)	H (0.0005) > B (0.0002) > W (0.0001) > O (0.0001)
535.40	Other specified gastritis, without mention of hemorrhage	W (10795.4948) > H (5870.7666) > O (5392.4863) > B (4286.6653)	W (1597.0) > H (1087.0) > O (870.0) > B (764.0)	W (0.0004) > H (0.0003) > B (0.0002) > O (0.0001)
431	Intracerebral hemorrhage (category)	O (4263.0989) > H (-665.3453) > B (-756.6351) > W (-3636.2935)	O (1597.0) > W (1104.0) > B (961.0) > H (641.0)	W (0.0003) > O (0.0003) > B (0.0002) > H (0.0002)
V45.02	Automatic implantable cardiac defibrillator in situ	W (11309.0846) > O (9486.057) > B (7277.1538) > H (5677.8429)	B (2083.0) > W (1488.0) > O (477.0) > H (253.0)	B (0.0005) > W (0.0004) > O (0.0001) > H (0.0001)
719.4	Pain in joint	W (14068.8191) > O (4868.303) > B (1495.8062) > H (-3325.8277)	W (1948.0) > O (1400.0) > B (483.0) > H (464.0)	W (0.0005) > O (0.0002) > H (0.0001) > B (0.0001)
368.00	Amblyopia NOS	H (3097.0503) > B (-1559.0091) > O (-4565.6466) > W (-8320.3184)	H (1626.0) > O (1432.0) > B (874.0) > W (362.0)	H (0.0004) > O (0.0002) > B (0.0002) > W (0.0001)
466.11	Acute bronchiolitis due to respiratory syncytial virus (RSV)	H (9400.0239) > B (6298.6734) > O (3777.4035) > W (1151.4371)	H (2383.0) > B (915.0) > O (701.0) > W (280.0)	H (0.0007) > B (0.0002) > O (0.0001) > W (0.0001)
V43.65	Knee joint replaced by other means	W (7478.3789) > O (1650.812) > B (208.5552) > H (-1018.9352)	B (1899.0) > W (1460.0) > O (570.0) > H (345.0)	B (0.0004) > W (0.0004) > H (0.0001) > O (0.0001)
702.0	Actinic keratosis	W (-2849.098) > O (-8410.0768) > H (-19230.9011) > B (-21543.2868)	W (3357.0) > O (602.0) > H (228.0) > B (83.0)	W (0.0008) > O (0.0001) > H (0.0001) > B (0.0)
351.0	Bell's palsy	H (-6043.225) > B (-9547.5069) > O (-11238.5881) > W (-12827.8993)	O (1641.0) > H (1048.0) > B (809.0) > W (769.0)	H (0.0003) > O (0.0003) > B (0.0002) > W (0.0002)
305.61	Cocaine abuse, continuous use	B (-7859.8343) > W (-13045.0285) > H (-13314.4615) > O (-13899.5168)	B (1544.0) > O (1466.0) > H (807.0) > W (447.0)	B (0.0004) > O (0.0002) > H (0.0002) > W (0.0001)
625.6	Stress incontinence, female	W (14354.3882) > O (9896.86) > H (8910.0522) > B (2387.5754)	W (1331.0) > O (1121.0) > H (1097.0) > B (714.0)	W (0.0003) > H (0.0003) > O (0.0002) > B (0.0002)
745.4	Ventricular septal defect	O (7048.1961) > W (5740.0686) > B (323.9699) > H (-2383.6434)	O (1662.0) > W (1403.0) > H (625.0) > B (570.0)	W (0.0003) > O (0.0003) > H (0.0002) > B (0.0001)
996.62	Infection and inflammatory reaction due to vascular device, implant, and graft	B (5093.5254) > W (5069.6182) > H (4337.601) > O (2740.6907)	W (1497.0) > B (1381.0) > O (715.0) > H (654.0)	W (0.0004) > B (0.0003) > H (0.0002) > O (0.0001)
728.85	Spasm of muscle	B (6667.3262) > O (5552.3077) > W (327.3547) > H (-3565.2866)	B (1918.0) > O (1194.0) > W (685.0) > H (450.0)	B (0.0004) > O (0.0002) > W (0.0002) > H (0.0001)
530.10	Esophagitis, unspecified	W (1094.7569) > O (-4515.0656) > B (-11176.2511) > H (-13339.239)	W (1612.0) > H (903.0) > B (902.0) > O (819.0)	W (0.0004) > H (0.0002) > B (0.0002) > O (0.0001)
282.60	Sickle cell disease NOS	H (-918.7607) > B (-1553.9201) > O (-9993.8636) > W (-19835.2)	B (2130.0) > H (1022.0) > O (861.0) > W (222.0)	B (0.0005) > H (0.0003) > O (0.0001) > W (0.0001)
648.21	Anemia of mother, with delivery	O (19398.8185) > B (8772.3492) > H (5640.2397) > W (3992.6312)	O (1782.0) > H (1137.0) > B (953.0) > W (360.0)	H (0.0003) > O (0.0003) > B (0.0002) > W (0.0001)
211.4	Benign neoplasm of rectum and anal canal	W (20769.5382) > O (18416.7079) > B (12978.5842) > H (8721.0949)	W (1783.0) > B (1162.0) > O (797.0) > H (490.0)	W (0.0004) > B (0.0003) > H (0.0001) > O (0.0001)
242.00	Toxic diffuse goiter without mention of thyrotoxic crisis or storm	O (18041.6572) > W (15372.2459) > B (10782.2867) > H (7154.4524)	W (1275.0) > O (1265.0) > B (1142.0) > H (544.0)	W (0.0003) > B (0.0003) > O (0.0002) > H (0.0001)
813.81	Fracture of unspecified part of radius (alone), closed	H (2711.8251) > B (887.0564) > W (588.9145) > O (-286.8666)	O (1538.0) > H (1417.0) > B (688.0) > W (583.0)	H (0.0004) > O (0.0003) > B (0.0002) > W (0.0001)
842.10	Sprain of hand NOS	O (7806.5854) > B (4121.6088) > H (1041.2487) > W (400.1614)	O (2050.0) > B (986.0) > H (795.0) > W (384.0)	O (0.0003) > B (0.0002) > H (0.0002) > W (0.0001)
age_94	age on record	O (1415.2378) > W (-11112.9873) > B (-18646.8057) > H (-27522.5481)	O (2526.0) > W (1235.0) > B (271.0) > H (181.0)	O (0.0004) > W (0.0003) > B (0.0001) > H (0.0)
441.4	Abdominal aortic aneurysm without mention of rupture	W (22012.918) > O (16803.181) > B (11778.4139) > H (6404.8175)	W (1963.0) > B (1148.0) > O (899.0) > H (193.0)	W (0.0005) > B (0.0003) > O (0.0001) > H (0.0001)
998.5	Postoperative infection	O (-23198.6107) > W (-27966.4441) > B (-31191.2025) > H (-38495.0838)	O (1729.0) > W (1575.0) > B (519.0) > H (372.0)	W (0.0004) > O (0.0003) > B (0.0001) > H (0.0001)
460	Acute nasopharyngitis (common cold) (category)	O (26485.5804) > B (24261.5684) > H (13955.5724) > W (12442.3248)	B (2245.0) > O (1142.0) > H (472.0) > W (335.0)	B (0.0005) > O (0.0002) > H (0.0001) > W (0.0001)
786.3	Hemoptysis	O (6241.7278) > B (6161.9052) > H (4602.0227) > W (-2460.3825)	B (1280.0) > O (1269.0) > W (1143.0) > H (501.0)	B (0.0003) > W (0.0003) > O (0.0002) > H (0.0001)
530.1	Esophagitis	O (-17552.5422) > B (-24720.7927) > W (-26151.5655) > H (-28349.9899)	O (2078.0) > W (893.0) > H (692.0) > B (525.0)	O (0.0003) > W (0.0002) > H (0.0002) > B (0.0001)
V08	Asymptomatic human immunodeficiency virus [HIV] infection status (category)	B (3740.0331) > H (217.0038) > W (-4338.0702) > O (-11897.2203)	B (2160.0) > H (873.0) > O (693.0) > W (458.0)	B (0.0005) > H (0.0002) > O (0.0001) > W (0.0001)
041.11	Methicillin susceptible Staphylococcus aureus infection in conditions classified elsewhere and of unspecified site	W (12565.5307) > H (8493.8733) > B (6820.5209) > O (2345.1694)	W (1474.0) > B (1369.0) > H (715.0) > O (616.0)	W (0.0004) > B (0.0003) > H (0.0002) > O (0.0001)
922.9	Contusion of trunk NOS	H (-10411.7171) > B (-11952.189) > O (-12941.8315) > W (-14944.5638)	O (2397.0) > H (900.0) > B (535.0) > W (341.0)	O (0.0004) > H (0.0002) > B (0.0001) > W (0.0001)
924.20	Contusion of foot	B (12117.2809) > H (10566.5096) > O (9390.1033) > W (8379.78)	O (1610.0) > B (1069.0) > H (999.0) > W (467.0)	H (0.0003) > O (0.0003) > B (0.0003) > W (0.0001)
881.00	Open wound of forearm	H (-2337.8541) > B (-3981.4887) > O (-6210.0135) > W (-7049.108)	O (2094.0) > H (1097.0) > B (613.0) > W (337.0)	O (0.0003) > H (0.0003) > B (0.0001) > W (0.0001)
V58.32	Encounter for removal of sutures	B (19135.2845) > W (11276.504) > H (10713.4852) > O (5917.106)	B (2095.0) > W (1317.0) > O (605.0) > H (124.0)	B (0.0005) > W (0.0003) > O (0.0001) > H (0.0)
791.0	Proteinuria	O (-10394.3193) > B (-14531.4201) > W (-16313.6921) > H (-16616.4864)	B (1948.0) > O (850.0) > W (727.0) > H (607.0)	B (0.0005) > W (0.0002) > H (0.0002) > O (0.0001)
008.8	Viral enteritis NOS	O (21948.1596) > B (18269.217) > H (18241.8932) > W (15478.4246)	B (1453.0) > O (1112.0) > H (924.0) > W (635.0)	B (0.0003) > H (0.0003) > O (0.0002) > W (0.0002)
514	Pulmonary congestion and hypostasis (category)	O (17698.4901) > W (14395.0022) > H (12537.3602) > B (11902.3324)	W (1398.0) > O (1211.0) > B (955.0) > H (554.0)	W (0.0003) > B (0.0002) > O (0.0002) > H (0.0002)
652.21	Breech presentation without mention of version, delivered	O (6940.999) > W (6538.5623) > H (-137.0396) > B (-167.1532)	O (1564.0) > H (1246.0) > W (781.0) > B (527.0)	H (0.0003) > O (0.0003) > W (0.0002) > B (0.0001)
age_95	age on record	O (-5910.5374) > W (-17993.3739) > B (-23221.5521) > H (-32002.1615)	O (2543.0) > W (1148.0) > B (280.0) > H (145.0)	O (0.0004) > W (0.0003) > B (0.0001) > H (0.0)
378.00	Esotropia NOS	O (23719.1512) > W (22182.9706) > B (14812.3923) > H (12678.2436)	O (1855.0) > H (996.0) > B (616.0) > W (614.0)	O (0.0003) > H (0.0003) > W (0.0002) > B (0.0001)
799.02	Hypoxemia	W (26143.5696) > B (20487.5912) > H (18568.5144) > O (17325.2784)	B (2271.0) > W (1292.0) > O (319.0) > H (196.0)	B (0.0005) > W (0.0003) > H (0.0001) > O (0.0001)
701.4	Keloid scar	B (16702.3029) > O (13689.5513) > H (9443.8902) > W (6520.8856)	B (1570.0) > O (1308.0) > H (770.0) > W (428.0)	B (0.0004) > O (0.0002) > H (0.0002) > W (0.0001)
998.8	Other specified complications of procedures, not elsewhere classified	O (-17792.3157) > W (-35549.5241) > B (-35754.5973) > H (-44212.3932)	O (1959.0) > W (1436.0) > B (411.0) > H (259.0)	W (0.0004) > O (0.0003) > B (0.0001) > H (0.0001)
079.98	Unspecified chlamydial infection in conditions classified elsewhere and of unspecified site	H (27607.9769) > B (26347.5567) > W (21514.0722) > O (21501.3995)	H (2416.0) > O (801.0) > B (775.0) > W (70.0)	H (0.0007) > B (0.0002) > O (0.0001) > W (0.0)
733.99	Other disorders of bone and cartilage	H (-11893.2716) > B (-12664.9615) > O (-13370.684) > W (-15044.63)	O (1493.0) > H (976.0) > B (947.0) > W (639.0)	H (0.0003) > O (0.0002) > B (0.0002) > W (0.0002)
V43.3	Heart valve replaced by other means	O (10098.0002) > W (9537.2346) > B (3092.639) > H (3015.4524)	W (1967.0) > B (984.0) > O (742.0) > H (353.0)	W (0.0005) > B (0.0002) > O (0.0001) > H (0.0001)
658.41	Infection of amniotic cavity, delivered	B (-342.6888) > O (-567.145) > H (-1454.044) > W (-4874.254)	H (1541.0) > O (1307.0) > B (751.0) > W (431.0)	H (0.0004) > O (0.0002) > B (0.0002) > W (0.0001)
V43.64	Hip joint replaced by other means	W (20101.9914) > O (10666.9875) > B (8846.6569) > H (4519.1732)	W (1817.0) > B (1406.0) > O (533.0) > H (268.0)	W (0.0004) > B (0.0003) > O (0.0001) > H (0.0001)
239.8	Neoplasm of unspecified nature of other specified sites	O (-10168.4441) > B (-15272.1774) > H (-15823.2668) > W (-18318.8404)	O (1704.0) > W (1003.0) > H (687.0) > B (630.0)	O (0.0003) > W (0.0002) > H (0.0002) > B (0.0001)
729.2	Neuralgia, neuritis, and radiculitis, unspecified	O (8841.0772) > H (7261.8048) > W (6783.2088) > B (6759.0649)	O (1135.0) > B (1125.0) > W (1117.0) > H (645.0)	W (0.0003) > B (0.0003) > O (0.0002) > H (0.0002)
397.0	Diseases of tricuspid valve	O (26608.3154) > B (22128.5174) > H (19847.2903) > W (8847.937)	B (1289.0) > W (1277.0) > O (958.0) > H (491.0)	W (0.0003) > B (0.0003) > O (0.0002) > H (0.0001)
682.7	Cellulitis and abscess of foot, except toes	H (7043.0535) > B (3934.529) > O (3534.3916) > W (1810.9316)	B (1179.0) > O (1168.0) > H (883.0) > W (781.0)	B (0.0003) > H (0.0002) > W (0.0002) > O (0.0002)
295.70	Schizo-affective type schizophrenia, unspecified state	B (17551.5782) > O (17083.4267) > W (16250.6608) > H (14532.6397)	O (1327.0) > B (1121.0) > H (999.0) > W (549.0)	H (0.0003) > B (0.0003) > O (0.0002) > W (0.0001)
719.96	Unspecified disorder of lower leg joint	O (6927.9744) > B (2275.447) > W (1928.9807) > H (86.001)	O (1296.0) > H (978.0) > B (945.0) > W (764.0)	H (0.0003) > B (0.0002) > O (0.0002) > W (0.0002)
216.5	Benign neoplasm of skin of trunk, except scrotum	W (-4514.946) > O (-7657.8389) > H (-19062.103) > B (-20565.2812)	W (2113.0) > O (1017.0) > B (448.0) > H (403.0)	W (0.0005) > O (0.0002) > H (0.0001) > B (0.0001)
719.00	Effusion of joint, site unspecified	W (12990.2353) > O (5665.0838) > H (4963.3135) > B (4452.7384)	W (1689.0) > O (1090.0) > H (705.0) > B (495.0)	W (0.0004) > H (0.0002) > O (0.0002) > B (0.0001)
703.0	Ingrowing nail	H (5722.9534) > O (2701.8422) > B (789.6764) > W (-3498.9613)	O (1292.0) > H (1282.0) > B (949.0) > W (454.0)	H (0.0004) > B (0.0002) > O (0.0002) > W (0.0001)
850.0	Concussion with no loss of consciousness	H (16462.6183) > B (14583.7922) > W (11378.2505) > O (9333.9172)	H (1840.0) > O (1149.0) > B (626.0) > W (354.0)	H (0.0005) > O (0.0002) > B (0.0001) > W (0.0001)
041.86	Helicobacter pylori (H. pylori) infection in conditions classified elsewhere and of unspecified site	H (12697.7216) > B (8198.2234) > W (1311.0721) > O (837.0567)	H (1467.0) > B (911.0) > W (900.0) > O (686.0)	H (0.0004) > W (0.0002) > B (0.0002) > O (0.0001)
371.20	Corneal edema NOS	O (-13244.9627) > H (-13504.7694) > B (-14561.4016) > W (-16463.2237)	O (1754.0) > H (1087.0) > B (736.0) > W (386.0)	H (0.0003) > O (0.0003) > B (0.0002) > W (0.0001)
477.0	Allergic rhinitis due to pollen	O (6035.1279) > W (4962.088) > B (1579.7453) > H (-3901.2333)	B (2026.0) > W (1080.0) > O (635.0) > H (219.0)	B (0.0005) > W (0.0003) > O (0.0001) > H (0.0001)
790.4	Nonspecific elevation of levels of transaminase or lactic acid dehydrogenase [LDH]	O (4127.3322) > W (-148.9297) > B (-1117.2599) > H (-7336.4121)	B (1444.0) > W (1410.0) > O (754.0) > H (328.0)	W (0.0003) > B (0.0003) > O (0.0001) > H (0.0001)
721.90	Spondylosis of unspecified site without mention of myelopathy	O (794.1224) > B (-1880.0093) > H (-4280.4398) > W (-4344.1197)	B (1676.0) > W (1059.0) > O (799.0) > H (400.0)	B (0.0004) > W (0.0003) > O (0.0001) > H (0.0001)
276.0	Hyperosmolality and/or hypernatremia	O (-8223.514) > B (-10640.9653) > H (-15390.011) > W (-17586.5939)	B (1180.0) > O (1130.0) > W (1110.0) > H (508.0)	B (0.0003) > W (0.0003) > O (0.0002) > H (0.0001)
781.0	Abnormal involuntary movements	O (-7491.1524) > B (-11746.9147) > W (-12389.3002) > H (-16775.8618)	B (1278.0) > W (1197.0) > O (988.0) > H (451.0)	B (0.0003) > W (0.0003) > O (0.0002) > H (0.0001)
571.8	Other chronic nonalcoholic liver disease	W (3848.6569) > O (2354.6128) > H (-879.1075) > B (-4481.5102)	W (1435.0) > B (1123.0) > O (819.0) > H (534.0)	W (0.0004) > B (0.0003) > H (0.0001) > O (0.0001)
790.99	Other nonspecific findings on examination of blood	O (-711.7597) > B (-6238.4767) > W (-7348.2498) > H (-7399.4948)	B (2184.0) > H (804.0) > O (584.0) > W (339.0)	B (0.0005) > H (0.0002) > O (0.0001) > W (0.0001)
646.61	Infections of genitourinary tract in pregnancy, with delivery	O (15316.3305) > W (10515.0865) > B (9482.7228) > H (9363.0416)	H (1719.0) > O (1133.0) > B (603.0) > W (446.0)	H (0.0005) > O (0.0002) > B (0.0001) > W (0.0001)
296.7	Bipolar I disorder, most recent episode (or current) unspecified	W (26409.6063) > O (19342.921) > B (13269.098) > H (10180.6111)	W (1109.0) > O (1093.0) > H (903.0) > B (794.0)	W (0.0003) > H (0.0002) > B (0.0002) > O (0.0002)
364.3	Iridocyclitis NOS	B (16957.0655) > O (15964.3213) > H (14233.9384) > W (10527.4121)	O (1396.0) > B (1318.0) > H (746.0) > W (438.0)	B (0.0003) > O (0.0002) > H (0.0002) > W (0.0001)
V65.45	Counseling on other sexually transmitted diseases	H (20291.9771) > B (19894.2027) > W (14407.3037) > O (13365.0607)	B (1738.0) > H (1136.0) > O (777.0) > W (239.0)	B (0.0004) > H (0.0003) > O (0.0001) > W (0.0001)
695.3	Rosacea	W (9273.0681) > O (9175.9536) > H (10.4469) > B (-2444.7401)	W (2168.0) > O (795.0) > H (474.0) > B (442.0)	W (0.0005) > H (0.0001) > O (0.0001) > B (0.0001)
305.01	Alcohol abuse, continuous drinking behavior	B (-3218.5229) > H (-4020.152) > O (-4750.0254) > W (-7713.5128)	O (1243.0) > B (1189.0) > H (830.0) > W (616.0)	B (0.0003) > H (0.0002) > O (0.0002) > W (0.0002)
726.2	Other affections of shoulder region, not elsewhere classified	W (17330.8471) > O (12597.2684) > B (5375.6996) > H (3825.337)	W (1778.0) > O (1033.0) > B (637.0) > H (428.0)	W (0.0004) > O (0.0002) > B (0.0001) > H (0.0001)
008.45	Intestinal infection due to clostridium difficile	W (14196.7434) > H (11255.9351) > B (7352.0204) > O (-354.3167)	W (1687.0) > B (1112.0) > O (574.0) > H (498.0)	W (0.0004) > B (0.0003) > H (0.0001) > O (0.0001)
659.71	Abnormality in fetal heart rate or rhythm, delivered	B (15242.0632) > H (12001.5616) > W (11234.0136) > O (10908.8688)	B (1530.0) > H (1254.0) > O (574.0) > W (507.0)	B (0.0004) > H (0.0003) > W (0.0001) > O (0.0001)
721.0	Cervical spondylosis without myelopathy	W (20180.7003) > O (16252.1971) > B (12999.1326) > H (8216.451)	W (1497.0) > B (1168.0) > O (851.0) > H (339.0)	W (0.0004) > B (0.0003) > O (0.0001) > H (0.0001)
781.3	Lack of coordination	O (32282.5176) > W (29454.0744) > B (18522.0584) > H (14262.7985)	W (1340.0) > O (966.0) > B (873.0) > H (673.0)	W (0.0003) > B (0.0002) > H (0.0002) > O (0.0002)
296.50	Bipolar affective disorder, depressed, unspecified degree	W (30596.3205) > O (29390.9113) > B (23312.1498) > H (22699.0625)	H (1139.0) > O (1057.0) > W (839.0) > B (811.0)	H (0.0003) > W (0.0002) > B (0.0002) > O (0.0002)
645.11	Post term pregnancy, delivered, with or without mention of antepartum condition	W (18491.7238) > O (14562.1834) > B (12355.5372) > H (11228.6405)	H (1679.0) > B (775.0) > W (696.0) > O (685.0)	H (0.0005) > B (0.0002) > W (0.0002) > O (0.0001)
780.09	Other alteration of consciousness	W (12888.0382) > B (11953.1482) > H (10299.0756) > O (6195.8551)	B (1784.0) > W (1003.0) > O (549.0) > H (484.0)	B (0.0004) > W (0.0002) > H (0.0001) > O (0.0001)
597.80	Urethritis NOS	B (11326.8969) > O (6362.0974) > H (6105.4932) > W (1051.3726)	O (1652.0) > B (1137.0) > H (715.0) > W (300.0)	O (0.0003) > B (0.0003) > H (0.0002) > W (0.0001)
611.1	Hypertrophy of breast	O (10112.0131) > W (8148.0892) > B (6174.6566) > H (3632.1152)	O (1233.0) > H (920.0) > W (867.0) > B (781.0)	H (0.0003) > W (0.0002) > O (0.0002) > B (0.0002)
634.91	Spontaneous abortion, incomplete, without mention of complication	O (876.7037) > B (-1238.9532) > W (-2234.6502) > H (-3043.7761)	O (1858.0) > H (909.0) > B (618.0) > W (410.0)	O (0.0003) > H (0.0002) > B (0.0001) > W (0.0001)
719.42	Pain in joint involving upper arm	W (7035.8293) > O (6079.347) > B (3333.5878) > H (2692.4874)	B (1223.0) > W (1130.0) > O (902.0) > H (531.0)	B (0.0003) > W (0.0003) > O (0.0001) > H (0.0001)
345.91	Epilepsy, unspecified, with intractable epilepsy	W (7008.1648) > O (3546.3613) > B (-1821.8384) > H (-3327.3536)	W (1575.0) > O (1151.0) > B (569.0) > H (489.0)	W (0.0004) > O (0.0002) > H (0.0001) > B (0.0001)
701.9	Unspecified hypertrophic and atrophic conditions of skin	O (5886.3446) > H (3498.2255) > W (2120.0396) > B (1976.6181)	W (1024.0) > B (1021.0) > O (875.0) > H (858.0)	W (0.0003) > B (0.0002) > H (0.0002) > O (0.0001)
873.42	Open wound of forehead, uncomplicated	O (13419.0995) > B (8340.6226) > H (5687.1607) > W (5345.2776)	O (1410.0) > B (1197.0) > H (672.0) > W (488.0)	B (0.0003) > O (0.0002) > H (0.0002) > W (0.0001)
088.81	Lyme disease	W (32220.5186) > O (4166.2851) > B (4139.8311) > H (2573.4678)	W (2836.0) > O (781.0) > H (85.0) > B (64.0)	W (0.0007) > O (0.0001) > H (0.0) > B (0.0)
240.9	Goiter NOS	O (10194.1299) > B (8010.4289) > H (2301.2248) > W (-3039.7634)	B (1597.0) > O (827.0) > W (670.0) > H (659.0)	B (0.0004) > H (0.0002) > W (0.0002) > O (0.0001)
568.0	Peritoneal adhesions (postoperative) (postinfection)	O (2610.1986) > W (-166.7518) > B (-4866.8795) > H (-8193.7126)	W (1535.0) > O (930.0) > B (792.0) > H (495.0)	W (0.0004) > B (0.0002) > O (0.0002) > H (0.0001)
793.1	Nonspecific abnormal findings on radiological and other examination of lung field	O (-1672.7681) > W (-1953.172) > B (-2144.1978) > H (-4267.6363)	B (1725.0) > W (1334.0) > O (525.0) > H (167.0)	B (0.0004) > W (0.0003) > O (0.0001) > H (0.0)
719.50	Stiffness of joint, not elsewhere classified, involving unspecified site	W (9388.3472) > B (5262.6246) > O (4771.6255) > H (3117.76)	W (1914.0) > O (1284.0) > B (347.0) > H (200.0)	W (0.0005) > O (0.0002) > B (0.0001) > H (0.0001)
348.3	Encephalopathy, not elsewhere classified	W (949.718) > O (-1633.4009) > B (-9998.7446) > H (-12100.7251)	O (1489.0) > W (1251.0) > H (518.0) > B (484.0)	W (0.0003) > O (0.0002) > H (0.0001) > B (0.0001)
836.0	Tear of medial cartilage or meniscus of knee, current	W (6291.2315) > O (4469.1419) > B (-1293.6406) > H (-3100.4155)	W (1449.0) > O (1166.0) > B (730.0) > H (393.0)	W (0.0004) > O (0.0002) > B (0.0002) > H (0.0001)
782.4	Jaundice (not of newborn) NOS	H (-5571.5607) > O (-5713.0922) > B (-5798.7438) > W (-7619.9896)	W (1057.0) > O (1056.0) > B (867.0) > H (749.0)	W (0.0003) > H (0.0002) > B (0.0002) > O (0.0002)
357.2	Polyneuropathy in diabetes	O (4862.0549) > W (3053.5307) > B (-3576.2798) > H (-6244.2302)	B (1301.0) > W (1141.0) > O (749.0) > H (530.0)	B (0.0003) > W (0.0003) > H (0.0001) > O (0.0001)
455.3	External hemorrhoids without mention of complication	O (13177.082) > B (13157.6364) > H (12076.5987) > W (9495.9182)	B (1337.0) > W (1185.0) > O (751.0) > H (443.0)	B (0.0003) > W (0.0003) > O (0.0001) > H (0.0001)
250.03	type I diabetes mellitus [juvenile type], uncontrolled, without mention of complication	W (29839.544) > B (25543.0532) > H (24358.0891) > O (24188.0098)	B (1262.0) > H (995.0) > W (845.0) > O (614.0)	B (0.0003) > H (0.0003) > W (0.0002) > O (0.0001)
770.6	Transitory tachypnea of newborn	O (13611.6271) > W (10009.5638) > B (9760.4386) > H (7561.5659)	O (1257.0) > H (1178.0) > B (687.0) > W (592.0)	H (0.0003) > O (0.0002) > B (0.0002) > W (0.0001)
998.2	Accidental puncture or laceration during a procedure	O (-7704.9053) > W (-8535.1667) > B (-11938.3742) > H (-15304.5863)	W (1359.0) > O (1029.0) > B (715.0) > H (594.0)	W (0.0003) > O (0.0002) > B (0.0002) > H (0.0002)
818.0	Ill-defined closed fractures of upper limb	O (-26379.5915) > H (-26446.4336) > B (-27117.6868) > W (-29690.9532)	O (2020.0) > H (865.0) > B (408.0) > W (401.0)	O (0.0003) > H (0.0002) > W (0.0001) > B (0.0001)
769	Respiratory distress syndrome in newborn (category)	O (-8340.1105) > W (-10611.5711) > H (-12434.6629) > B (-12540.8654)	O (1554.0) > H (756.0) > B (707.0) > W (674.0)	O (0.0003) > H (0.0002) > W (0.0002) > B (0.0002)
553.20	Unspecified ventral hernia without mention of obstruction or gangrene	O (21758.658) > B (13005.1331) > W (12361.0869) > H (9943.1707)	O (1060.0) > B (1040.0) > W (877.0) > H (710.0)	B (0.0002) > W (0.0002) > H (0.0002) > O (0.0002)
E849.5	Street and highway accidents	W (-1979.005) > H (-4306.1057) > B (-7973.7392) > O (-11648.6235)	H (1142.0) > O (1129.0) > W (809.0) > B (598.0)	H (0.0003) > W (0.0002) > O (0.0002) > B (0.0001)
V76.43	Screening for malignant neoplasms of the skin	W (-5179.6738) > O (-12573.1444) > B (-21154.258) > H (-23734.3349)	W (2622.0) > O (676.0) > B (293.0) > H (85.0)	W (0.0006) > O (0.0001) > B (0.0001) > H (0.0)
097.9	Syphilis NOS	O (-17195.13) > B (-17455.3172) > H (-19844.326) > W (-24023.2361)	O (1900.0) > H (832.0) > B (795.0) > W (146.0)	O (0.0003) > H (0.0002) > B (0.0002) > W (0.0)
241.9	Unspecified nontoxic nodular goiter	O (-2687.4897) > W (-3982.4871) > B (-11274.6071) > H (-16512.7488)	O (1333.0) > W (1318.0) > B (657.0) > H (365.0)	W (0.0003) > O (0.0002) > B (0.0002) > H (0.0001)
V44.1	Gastrostomy status	H (-14466.9955) > O (-14676.8796) > B (-15969.6919) > W (-16828.8114)	W (1380.0) > B (1161.0) > O (633.0) > H (498.0)	W (0.0003) > B (0.0003) > H (0.0001) > O (0.0001)
301.83	Borderline personality disorder	O (-8112.3928) > W (-11172.7802) > B (-18878.4114) > H (-22631.3527)	O (1691.0) > H (822.0) > W (643.0) > B (506.0)	O (0.0003) > H (0.0002) > W (0.0002) > B (0.0001)
426.4	Right bundle branch block	O (-7611.664) > W (-13268.4135) > B (-18703.0589) > H (-22528.2467)	W (1488.0) > O (1325.0) > B (590.0) > H (258.0)	W (0.0004) > O (0.0002) > B (0.0001) > H (0.0001)
312.9	Unspecified disturbance of conduct	H (14160.2532) > B (13945.3618) > O (10737.3588) > W (8663.6311)	H (1262.0) > O (1261.0) > B (928.0) > W (200.0)	H (0.0003) > B (0.0002) > O (0.0002) > W (0.0)
285.29	Anemia of other chronic disease	B (9462.3133) > O (8803.4816) > W (5596.2944) > H (981.3296)	B (1946.0) > W (993.0) > O (389.0) > H (321.0)	B (0.0005) > W (0.0002) > H (0.0001) > O (0.0001)
239.0	Neoplasm of unspecified nature of digestive system	O (-2712.3332) > W (-10129.3335) > B (-10184.2079) > H (-11469.7027)	O (1295.0) > W (1207.0) > B (603.0) > H (539.0)	W (0.0003) > O (0.0002) > H (0.0001) > B (0.0001)
611.8	Other specified disorders of breast	W (583.5796) > O (-5494.3591) > B (-6307.2006) > H (-10117.7886)	W (2001.0) > O (841.0) > B (485.0) > H (314.0)	W (0.0005) > O (0.0001) > B (0.0001) > H (0.0001)
V25.0	Encounter for general counseling and advice on contraceptive management	O (14015.4892) > B (2671.4974) > W (2452.1538) > H (-1404.0098)	H (1726.0) > O (1220.0) > B (568.0) > W (107.0)	H (0.0005) > O (0.0002) > B (0.0001) > W (0.0)
531.90	Gastric ulcer, unspecified as acute or chronic, without mention of hemorrhage or perforation, without mention of obstruction	O (474.9505) > B (-744.7352) > W (-3087.1629) > H (-3363.3228)	O (1025.0) > B (897.0) > W (893.0) > H (801.0)	H (0.0002) > W (0.0002) > B (0.0002) > O (0.0002)
583.81	Nephritis and nephropathy, not specified as acute or chronic, in diseases classified elsewhere	O (6962.9916) > H (6537.3216) > W (6332.031) > B (6170.0868)	B (1526.0) > W (862.0) > O (666.0) > H (561.0)	B (0.0004) > W (0.0002) > H (0.0002) > O (0.0001)
E878.6	Removal of other organ (partial) (total) causing abnormal patient reaction, or later complication, without mention of misadventure at time of operation	W (14478.9828) > H (12313.5537) > B (9078.0477) > O (5681.9906)	W (1718.0) > O (687.0) > B (653.0) > H (552.0)	W (0.0004) > B (0.0002) > H (0.0002) > O (0.0001)
574.00	Calculus of gallbladder with acute cholecystitis, without mention of obstruction	H (3400.0465) > B (-881.7823) > O (-1757.9862) > W (-4309.9391)	H (1428.0) > O (892.0) > W (720.0) > B (561.0)	H (0.0004) > W (0.0002) > O (0.0001) > B (0.0001)
373.2	Chalazion	O (4899.8009) > H (3255.5037) > B (3251.0665) > W (-344.8914)	O (1407.0) > H (1016.0) > B (820.0) > W (358.0)	H (0.0003) > O (0.0002) > B (0.0002) > W (0.0001)
601.1	Chronic prostatitis	W (11204.7161) > O (8178.0212) > B (5010.448) > H (4091.392)	W (1673.0) > O (984.0) > H (568.0) > B (375.0)	W (0.0004) > O (0.0002) > H (0.0002) > B (0.0001)
996.73	Other complications due to renal dialysis device, implant, and graft	B (19704.9308) > H (19358.7793) > W (19010.3665) > O (18779.8697)	B (2403.0) > O (461.0) > W (404.0) > H (328.0)	B (0.0006) > W (0.0001) > H (0.0001) > O (0.0001)
315.31	Expressive language disorder	O (-1398.2203) > B (-2352.9515) > H (-3083.7751) > W (-6712.1647)	O (1484.0) > H (1146.0) > B (676.0) > W (289.0)	H (0.0003) > O (0.0002) > B (0.0002) > W (0.0001)
640.03	Threatened abortion, antepartum	B (26576.2588) > H (25326.7445) > W (18268.5251) > O (16541.8537)	B (1818.0) > H (1035.0) > O (492.0) > W (250.0)	B (0.0004) > H (0.0003) > O (0.0001) > W (0.0001)
V10.83	Personal history of other malignant neoplasm of skin	W (4782.9434) > O (-2285.21) > B (-11535.981) > H (-13528.6535)	W (2860.0) > O (502.0) > B (136.0) > H (87.0)	W (0.0007) > O (0.0001) > B (0.0) > H (0.0)
V72.1	Examination of ears and hearing	O (-1203.2154) > W (-7042.6601) > B (-9618.4507) > H (-11217.0692)	O (1716.0) > H (1169.0) > B (401.0) > W (296.0)	H (0.0003) > O (0.0003) > B (0.0001) > W (0.0001)
266.2	Other B-complex deficiencies	O (8257.8904) > W (3310.9353) > B (1172.9893) > H (-4239.0319)	B (1733.0) > W (1062.0) > O (509.0) > H (276.0)	B (0.0004) > W (0.0003) > O (0.0001) > H (0.0001)
550.92	Bilateral inguinal hernia, without mention of obstruction or gangrene (not specified as recurrent)	W (16877.8871) > O (12436.014) > B (8891.4864) > H (6755.8276)	O (1400.0) > W (1147.0) > H (550.0) > B (477.0)	W (0.0003) > O (0.0002) > H (0.0002) > B (0.0001)
724.9	Other unspecified back disorders	O (-4446.8827) > W (-7838.2643) > B (-11088.7556) > H (-12356.6957)	O (1283.0) > W (1229.0) > H (587.0) > B (475.0)	W (0.0003) > O (0.0002) > H (0.0002) > B (0.0001)
218.2	Subserous leiomyoma of uterus	W (4944.8051) > B (4557.0033) > O (505.768) > H (-155.7067)	B (1278.0) > W (1039.0) > O (835.0) > H (402.0)	B (0.0003) > W (0.0003) > O (0.0001) > H (0.0001)
709.09	Other dyschromia	W (17173.169) > O (16874.2392) > H (15049.8765) > B (11496.5841)	W (1834.0) > O (612.0) > H (580.0) > B (527.0)	W (0.0005) > H (0.0002) > B (0.0001) > O (0.0001)
847.2	Lumbar sprain	H (10896.7097) > B (8504.2049) > W (3950.2613) > O (2520.4376)	O (1285.0) > H (1117.0) > B (735.0) > W (415.0)	H (0.0003) > O (0.0002) > B (0.0002) > W (0.0001)
784.49	Other voice disturbance	O (6157.7135) > W (-2729.0128) > B (-4304.807) > H (-6882.9144)	B (1240.0) > W (973.0) > O (870.0) > H (467.0)	B (0.0003) > W (0.0002) > O (0.0001) > H (0.0001)
644.20	Early onset of delivery, unspecified as to episode of care	W (14119.292) > B (12703.7402) > H (11701.9343) > O (10451.013)	H (1399.0) > O (817.0) > W (695.0) > B (633.0)	H (0.0004) > W (0.0002) > B (0.0001) > O (0.0001)
196.3	Secondary and unspecified malignant neoplasm of lymph nodes of axilla and upper limb	W (8067.4393) > O (5021.0673) > B (2315.45) > H (-2103.2495)	W (1758.0) > B (897.0) > O (650.0) > H (233.0)	W (0.0004) > B (0.0002) > O (0.0001) > H (0.0001)
342.9	Hemiplegia, unspecified	O (-30354.9085) > B (-32727.4994) > W (-33861.2631) > H (-34792.4469)	O (2142.0) > W (742.0) > B (416.0) > H (229.0)	O (0.0003) > W (0.0002) > B (0.0001) > H (0.0001)
345.40	Partial epilepsy without intractable epilepsy	O (3745.2158) > W (298.6418) > B (-92.2672) > H (-4612.2622)	B (1756.0) > W (1094.0) > O (429.0) > H (250.0)	B (0.0004) > W (0.0003) > O (0.0001) > H (0.0001)
252.0	Hyperparathyroidism	W (26274.7979) > O (20572.9373) > B (13689.7705) > H (8797.2466)	W (1466.0) > O (1131.0) > B (464.0) > H (462.0)	W (0.0004) > O (0.0002) > H (0.0001) > B (0.0001)
444.22	Arterial embolism and thrombosis of lower extremity	W (15450.9349) > O (11530.1525) > B (8740.5706) > H (7585.8604)	W (1276.0) > O (970.0) > B (773.0) > H (503.0)	W (0.0003) > B (0.0002) > O (0.0002) > H (0.0001)
585.4	Chronic kidney disease, Stage IV (severe)	W (8862.2241) > O (7673.7555) > H (7629.9445) > B (6495.3089)	B (2421.0) > W (565.0) > O (403.0) > H (131.0)	B (0.0006) > W (0.0001) > O (0.0001) > H (0.0)
845.10	Unspecified site of foot sprain	B (16067.9197) > H (14625.8627) > O (14137.0061) > W (10885.4432)	O (1119.0) > B (1023.0) > H (993.0) > W (382.0)	H (0.0003) > B (0.0002) > O (0.0002) > W (0.0001)
710.9	Unspecified diffuse connective tissue disease	O (20455.936) > W (14503.8504) > B (12511.6107) > H (8855.1571)	B (1343.0) > W (941.0) > O (675.0) > H (557.0)	B (0.0003) > W (0.0002) > H (0.0002) > O (0.0001)
V58.81	Encounter for fitting and adjustment of vascular catheter	H (836.2753) > W (-6298.1417) > B (-7431.238) > O (-19443.1483)	W (1530.0) > B (1226.0) > O (483.0) > H (274.0)	W (0.0004) > B (0.0003) > O (0.0001) > H (0.0001)
age_96	age on record	O (-5213.4893) > W (-14969.9735) > B (-22607.7942) > H (-31360.5323)	O (2221.0) > W (957.0) > B (224.0) > H (108.0)	O (0.0004) > W (0.0002) > B (0.0001) > H (0.0)
721.3	Lumbosacral spondylosis without myelopathy	W (22682.1646) > O (18522.4544) > B (14916.9586) > H (11806.2291)	B (1360.0) > W (1312.0) > O (652.0) > H (185.0)	W (0.0003) > B (0.0003) > O (0.0001) > H (0.0001)
426.11	First degree atrioventricular block	O (6909.7421) > B (-3117.7744) > W (-4060.4236) > H (-7267.1179)	W (1267.0) > O (1208.0) > B (741.0) > H (292.0)	W (0.0003) > O (0.0002) > B (0.0002) > H (0.0001)
884.0	Multiple and unspecified open wound of upper limb, without mention of complication	O (-16893.5359) > B (-19379.8563) > W (-21339.9069) > H (-21501.5074)	O (2209.0) > H (594.0) > B (489.0) > W (207.0)	O (0.0004) > H (0.0002) > B (0.0001) > W (0.0001)
873.44	Open wound of jaw, uncomplicated	H (2493.9699) > O (1177.0613) > B (-236.6762) > W (-242.9105)	O (1490.0) > H (1272.0) > B (464.0) > W (271.0)	H (0.0003) > O (0.0002) > B (0.0001) > W (0.0001)
315.2	Other specific learning difficulties	B (-7657.8311) > O (-8678.5494) > W (-9645.6863) > H (-9755.5064)	O (1509.0) > H (1149.0) > B (618.0) > W (217.0)	H (0.0003) > O (0.0002) > B (0.0001) > W (0.0001)
491.21	Obstructive chronic bronchitis with (acute) exacerbation	H (32918.0489) > B (32675.4329) > O (30540.4174) > W (30363.6744)	B (1510.0) > W (986.0) > H (541.0) > O (455.0)	B (0.0004) > W (0.0002) > H (0.0001) > O (0.0001)
996.1	Mechanical complication of other vascular device, implant, and graft	O (-3024.8908) > B (-4742.9428) > W (-6601.4412) > H (-7381.2207)	B (1382.0) > W (993.0) > O (674.0) > H (440.0)	B (0.0003) > W (0.0002) > H (0.0001) > O (0.0001)
600.21	Benign localized hyperplasia of prostate with urinary obstruction and other lower urinary tract symptoms (LUTS)	B (11378.9975) > W (7776.9761) > H (7617.7395) > O (5614.2491)	B (1724.0) > W (1179.0) > O (469.0) > H (117.0)	B (0.0004) > W (0.0003) > O (0.0001) > H (0.0)
V25.1	Encounter for insertion of intrauterine contraceptive device	O (27489.4268) > B (26745.4664) > H (25053.4636) > W (24556.0717)	H (1756.0) > B (900.0) > O (596.0) > W (228.0)	H (0.0005) > B (0.0002) > O (0.0001) > W (0.0001)
825.20	Fracture of unspecified bone(s) of foot [except toes], closed	H (2156.63) > B (1670.189) > W (741.7549) > O (-114.592)	O (1377.0) > H (864.0) > B (652.0) > W (560.0)	H (0.0002) > O (0.0002) > B (0.0002) > W (0.0001)
197.6	Secondary malignant neoplasm of retroperitoneum and peritoneum	O (7992.5978) > W (4012.7769) > B (-417.5449) > H (-5900.9692)	W (1770.0) > O (835.0) > B (635.0) > H (210.0)	W (0.0004) > B (0.0001) > O (0.0001) > H (0.0001)
715.98	Osteoarthrosis, unspecified whether generalized or localized, involving other specified sites	O (-7335.5446) > B (-11767.565) > H (-14896.7845) > W (-18711.1608)	O (1375.0) > B (783.0) > H (777.0) > W (478.0)	O (0.0002) > H (0.0002) > B (0.0002) > W (0.0001)
786.5	Chest pain	W (14544.8997) > O (10451.5527) > B (4025.4391) > H (3209.3042)	W (1750.0) > O (947.0) > H (412.0) > B (296.0)	W (0.0004) > O (0.0002) > H (0.0001) > B (0.0001)
635.90	Legally induced abortion, unspecified, without mention of complication	O (3320.1133) > B (2335.1211) > H (1372.1948) > W (-546.4725)	O (1467.0) > H (1168.0) > B (513.0) > W (254.0)	H (0.0003) > O (0.0002) > B (0.0001) > W (0.0001)
366.8	Cataract NEC	W (16437.7149) > O (3487.8008) > B (1169.8347) > H (-681.645)	W (1646.0) > O (1030.0) > H (381.0) > B (335.0)	W (0.0004) > O (0.0002) > H (0.0001) > B (0.0001)
785.4	Gangrene	O (-13682.3909) > B (-14272.7365) > W (-15358.0292) > H (-17418.9529)	O (1053.0) > B (972.0) > W (918.0) > H (449.0)	B (0.0002) > W (0.0002) > O (0.0002) > H (0.0001)
239.6	Neoplasm of unspecified nature of brain	O (-992.9951) > B (-2394.1554) > W (-3208.0614) > H (-3212.4111)	W (1288.0) > O (1238.0) > B (480.0) > H (374.0)	W (0.0003) > O (0.0002) > B (0.0001) > H (0.0001)
783.0	Anorexia	O (13670.8422) > H (8914.9757) > B (8526.7619) > W (7316.5412)	B (1151.0) > W (1013.0) > O (745.0) > H (470.0)	B (0.0003) > W (0.0002) > H (0.0001) > O (0.0001)
553.9	Hernia of unspecified site without mention of obstruction or gangrene	O (1038.0933) > H (-1188.6368) > B (-2350.8427) > W (-8371.1117)	O (1485.0) > H (712.0) > B (658.0) > W (520.0)	O (0.0002) > H (0.0002) > B (0.0002) > W (0.0001)
V58.65	Encounter for long-term (current) use of steroids	B (11787.2516) > H (11308.3693) > W (10198.2903) > O (9491.2917)	B (1626.0) > W (1160.0) > O (366.0) > H (222.0)	B (0.0004) > W (0.0003) > H (0.0001) > O (0.0001)
802.0	Nasal bones, closed fracture	W (-1754.0449) > H (-3005.1652) > O (-3157.4503) > B (-5441.5183)	O (1582.0) > H (747.0) > W (630.0) > B (415.0)	O (0.0003) > H (0.0002) > W (0.0002) > B (0.0001)
E932.0	Adrenal cortical steroids causing adverse effects in therapeutic use	W (5079.5136) > O (3466.187) > B (1247.1454) > H (1020.3977)	W (1368.0) > B (1036.0) > O (540.0) > H (421.0)	W (0.0003) > B (0.0002) > H (0.0001) > O (0.0001)
593.2	Cyst of kidney, acquired	O (4206.6688) > B (2443.1535) > H (57.8531) > W (-353.0735)	W (1292.0) > B (1195.0) > O (640.0) > H (233.0)	W (0.0003) > B (0.0003) > O (0.0001) > H (0.0001)
977.9	Poisoning by unspecified drug or medicinal substance	H (-1801.2003) > O (-2227.4697) > W (-2673.52) > B (-2823.6455)	O (1479.0) > H (914.0) > B (565.0) > W (401.0)	H (0.0003) > O (0.0002) > B (0.0001) > W (0.0001)
930.9	Foreign body in unspecified site on external eye	H (-6683.646) > B (-8081.0719) > W (-9003.1408) > O (-10172.5436)	O (1758.0) > H (732.0) > B (489.0) > W (376.0)	O (0.0003) > H (0.0002) > B (0.0001) > W (0.0001)
571.2	Alcoholic cirrhosis of liver	W (9490.9654) > O (7131.0867) > H (5325.4834) > B (5313.7687)	O (1072.0) > W (997.0) > B (750.0) > H (535.0)	W (0.0002) > B (0.0002) > O (0.0002) > H (0.0001)
789	Other symptoms involving abdomen and pelvis (category)	W (-442.4419) > O (-462.347) > B (-1872.8187) > H (-3358.9821)	O (1384.0) > W (961.0) > H (600.0) > B (408.0)	W (0.0002) > O (0.0002) > H (0.0002) > B (0.0001)
430	Subarachnoid hemorrhage (category)	W (-9432.7133) > H (-9819.6576) > B (-10724.4187) > O (-11916.2898)	O (1231.0) > W (1126.0) > B (524.0) > H (466.0)	W (0.0003) > O (0.0002) > H (0.0001) > B (0.0001)
V02.51	Group B streptococcus	H (21899.9442) > B (21229.1853) > W (19696.5166) > O (19540.8179)	H (1131.0) > B (1078.0) > O (570.0) > W (563.0)	H (0.0003) > B (0.0003) > W (0.0001) > O (0.0001)
642.41	Mild or unspecified pre-eclampsia, with delivery	O (4044.1732) > B (113.1372) > H (18.3268) > W (-1494.1344)	O (1282.0) > H (1188.0) > B (500.0) > W (367.0)	H (0.0003) > O (0.0002) > B (0.0001) > W (0.0001)
796.2	Elevated blood pressure reading without diagnosis of hypertension	B (6850.1068) > O (5419.0352) > H (788.2988) > W (-3066.9633)	B (1712.0) > O (656.0) > W (626.0) > H (342.0)	B (0.0004) > W (0.0002) > O (0.0001) > H (0.0001)
553.21	Incisional hernia without mention of obstruction or gangrene	W (32778.3439) > O (26563.9376) > H (21690.7529) > B (21681.8514)	W (1346.0) > B (741.0) > O (628.0) > H (619.0)	W (0.0003) > B (0.0002) > H (0.0002) > O (0.0001)
371.9	Unspecified corneal disorder	H (-14785.0817) > B (-16718.4661) > O (-20268.0686) > W (-20756.601)	O (1438.0) > H (940.0) > B (580.0) > W (373.0)	H (0.0003) > O (0.0002) > B (0.0001) > W (0.0001)
826.0	Closed fracture of one or more phalanges of foot	O (8710.4824) > W (6704.479) > B (5550.1473) > H (5363.592)	O (1201.0) > H (852.0) > B (778.0) > W (494.0)	H (0.0002) > O (0.0002) > B (0.0002) > W (0.0001)
566	Abscess of anal and rectal regions (category)	B (-6369.7665) > O (-6374.6379) > H (-8220.7377) > W (-10796.4945)	O (1371.0) > B (772.0) > H (622.0) > W (545.0)	O (0.0002) > B (0.0002) > H (0.0002) > W (0.0001)
214.9	Lipoma NOS	O (1663.5802) > H (-340.5619) > B (-1290.2372) > W (-7317.1792)	H (1084.0) > O (896.0) > B (855.0) > W (473.0)	H (0.0003) > B (0.0002) > O (0.0001) > W (0.0001)
588.81	Secondary hyperparathyroidism (of renal origin)	B (5167.6851) > H (4577.7725) > O (4136.3411) > W (2936.265)	B (2650.0) > O (388.0) > W (191.0) > H (78.0)	B (0.0006) > O (0.0001) > W (0.0) > H (0.0)
787.3	Flatulence, eructation, and gas pain	O (3729.9138) > B (-5128.7573) > W (-6956.7277) > H (-9070.43)	B (1237.0) > W (908.0) > O (725.0) > H (436.0)	B (0.0003) > W (0.0002) > H (0.0001) > O (0.0001)
645.01	Prolonged pregnancy, delivered, with or without mention of antepartum condition	O (19072.8928) > W (13189.056) > B (10825.0039) > H (7973.1375)	O (1507.0) > H (863.0) > W (536.0) > B (392.0)	O (0.0002) > H (0.0002) > W (0.0001) > B (0.0001)
343.9	Infantile cerebral palsy NOS	O (1442.9895) > B (-1462.3578) > H (-2884.3247) > W (-3318.2524)	B (1055.0) > O (1016.0) > H (624.0) > W (602.0)	B (0.0002) > H (0.0002) > O (0.0002) > W (0.0001)
191.9	Malignant neoplasm of brain, unspecified	W (2665.8727) > O (-1036.0779) > H (-2995.9323) > B (-3101.3662)	W (1696.0) > O (908.0) > B (380.0) > H (311.0)	W (0.0004) > O (0.0001) > B (0.0001) > H (0.0001)
474.0	Chronic tonsillitis and adenoiditis	W (7522.3058) > O (6783.9122) > B (-3832.7483) > H (-7404.8466)	O (1809.0) > W (647.0) > H (547.0) > B (287.0)	O (0.0003) > W (0.0002) > H (0.0001) > B (0.0001)
571.40	Chronic hepatitis NOS	O (11971.3246) > W (8063.5396) > H (5216.3132) > B (4805.0064)	H (991.0) > O (952.0) > W (751.0) > B (593.0)	H (0.0003) > W (0.0002) > O (0.0002) > B (0.0001)
423.9	Unspecified disease of pericardium	O (5851.3779) > H (4585.8172) > B (4551.8814) > W (3759.3329)	W (1168.0) > B (883.0) > O (830.0) > H (399.0)	W (0.0003) > B (0.0002) > O (0.0001) > H (0.0001)
722.0	Displacement of cervical intervertebral disc without myelopathy	W (26874.3195) > B (13818.9803) > H (13024.5258) > O (12029.3368)	W (1764.0) > O (709.0) > B (626.0) > H (179.0)	W (0.0004) > B (0.0001) > O (0.0001) > H (0.0)
575.0	Acute cholecystitis	H (715.7063) > O (-2297.4363) > B (-3352.7146) > W (-4859.4557)	H (1037.0) > O (934.0) > W (729.0) > B (569.0)	H (0.0003) > W (0.0002) > O (0.0002) > B (0.0001)
458.0	Orthostatic hypotension	O (10656.024) > W (2749.2283) > B (-940.0964) > H (-5351.6791)	W (1108.0) > B (900.0) > O (887.0) > H (368.0)	W (0.0003) > B (0.0002) > O (0.0001) > H (0.0001)
296.34	Major depressive disorder, recurrent episode, severe degree, specified as with psychotic behavior	H (24319.6405) > W (20807.9172) > B (16206.1675) > O (10122.6152)	H (1356.0) > B (674.0) > W (669.0) > O (563.0)	H (0.0004) > W (0.0002) > B (0.0002) > O (0.0001)
age_97	age on record	O (-5051.5616) > W (-12488.5913) > B (-20023.2539) > H (-28296.5888)	O (2135.0) > W (868.0) > B (166.0) > H (80.0)	O (0.0003) > W (0.0002) > B (0.0) > H (0.0)
829.0	Fracture of unspecified bone closed	O (10283.3265) > B (2388.5053) > W (997.4335) > H (-1472.4601)	O (1399.0) > B (804.0) > H (547.0) > W (497.0)	O (0.0002) > B (0.0002) > H (0.0001) > W (0.0001)
789.30	Abdominal or pelvic swelling, mass, or lump, unspecified site	H (9687.7419) > B (8361.3145) > W (7511.6254) > O (2984.2653)	B (1020.0) > W (912.0) > H (724.0) > O (590.0)	B (0.0002) > W (0.0002) > H (0.0002) > O (0.0001)
314.1	Hyperkinesis of childhood with developmental delay	H (613.622) > B (-1399.1323) > O (-5546.9081) > W (-6704.3291)	H (1700.0) > O (852.0) > B (558.0) > W (135.0)	H (0.0005) > O (0.0001) > B (0.0001) > W (0.0)
289.3	Lymphadenitis, unspecified, except mesenteric	O (3605.7126) > B (347.219) > H (-287.5768) > W (-1150.3653)	O (1311.0) > H (830.0) > B (656.0) > W (440.0)	H (0.0002) > O (0.0002) > B (0.0002) > W (0.0001)
787.1	Heartburn	O (5163.3778) > W (3852.8686) > B (1438.3684) > H (-2196.2707)	B (1240.0) > W (1168.0) > O (601.0) > H (225.0)	B (0.0003) > W (0.0003) > O (0.0001) > H (0.0001)
522.5	Periapical abscess without sinus	B (15877.1267) > H (12187.4962) > O (11487.0358) > W (10879.3181)	B (1076.0) > O (965.0) > H (702.0) > W (488.0)	B (0.0003) > H (0.0002) > O (0.0002) > W (0.0001)
922.1	Contusion of chest wall	H (10083.2276) > B (7200.5468) > O (5188.3337) > W (4142.2189)	O (1094.0) > H (958.0) > B (751.0) > W (426.0)	H (0.0003) > O (0.0002) > B (0.0002) > W (0.0001)
275.42	Hypercalcemia	O (-401.9017) > B (-2263.8072) > W (-4666.961) > H (-5236.185)	B (1664.0) > W (839.0) > O (438.0) > H (285.0)	B (0.0004) > W (0.0002) > H (0.0001) > O (0.0001)
788.43	Nocturia	H (30780.1156) > B (25246.0296) > O (25134.0915) > W (22479.225)	B (1094.0) > W (943.0) > H (635.0) > O (549.0)	B (0.0003) > W (0.0002) > H (0.0002) > O (0.0001)
727.03	Trigger finger (acquired)	O (14375.5336) > W (13874.7569) > B (8856.791) > H (7246.621)	B (1028.0) > O (805.0) > W (759.0) > H (625.0)	B (0.0002) > W (0.0002) > H (0.0002) > O (0.0001)
429.9	Heart disease NOS	O (-1131.9907) > B (-7810.3711) > H (-11016.1576) > W (-11889.1342)	B (1080.0) > O (988.0) > W (692.0) > H (451.0)	B (0.0003) > W (0.0002) > O (0.0002) > H (0.0001)
719	Other and unspecified disorders of joint (category)	W (8081.1042) > O (4692.1107) > B (106.4449) > H (-4747.0199)	W (1756.0) > O (804.0) > B (395.0) > H (252.0)	W (0.0004) > O (0.0001) > B (0.0001) > H (0.0001)
989.9	Toxic effect of unspecified substance, chiefly nonmedicinal as to source	O (-7302.0572) > H (-8014.3191) > B (-8690.3457) > W (-9409.2692)	O (1599.0) > H (1013.0) > B (401.0) > W (189.0)	H (0.0003) > O (0.0003) > B (0.0001) > W (0.0)
727.61	Complete rupture of rotator cuff	H (9442.7238) > B (7562.4851) > O (4014.6139) > W (2881.5411)	B (923.0) > H (782.0) > O (775.0) > W (721.0)	B (0.0002) > H (0.0002) > W (0.0002) > O (0.0001)
724.6	Disorders of sacrum	O (22788.5106) > W (18977.33) > B (11852.5502) > H (9656.7286)	H (1008.0) > O (925.0) > W (684.0) > B (581.0)	H (0.0003) > W (0.0002) > O (0.0002) > B (0.0001)
188.8	Malignant neoplasm of other specified sites of bladder	W (9293.6096) > H (4610.0425) > B (2925.0759) > O (266.7406)	W (2097.0) > O (606.0) > B (320.0) > H (174.0)	W (0.0005) > O (0.0001) > B (0.0001) > H (0.0)
530.3	Stricture and stenosis of esophagus	O (2116.5828) > W (2067.7696) > B (122.4203) > H (-2343.1169)	W (1519.0) > B (760.0) > O (697.0) > H (217.0)	W (0.0004) > B (0.0002) > O (0.0001) > H (0.0001)
389.11	Sensory hearing loss, bilateral	H (22766.0066) > B (16319.4166) > W (10301.905) > O (5978.1609)	H (1411.0) > B (824.0) > O (484.0) > W (473.0)	H (0.0004) > B (0.0002) > W (0.0001) > O (0.0001)
E849.7	Accidents occurring in residential institution	W (-889.2573) > O (-7085.9151) > B (-10684.6641) > H (-11277.2983)	W (1268.0) > O (906.0) > H (544.0) > B (473.0)	W (0.0003) > H (0.0001) > O (0.0001) > B (0.0001)
383.1	Chronic mastoiditis	O (5343.1158) > W (1429.5261) > B (401.9157) > H (-2680.6249)	O (1479.0) > H (792.0) > B (504.0) > W (408.0)	O (0.0002) > H (0.0002) > B (0.0001) > W (0.0001)
572.3	Portal hypertension	W (-978.9601) > O (-3682.025) > H (-7062.492) > B (-8074.636)	W (1332.0) > O (683.0) > B (630.0) > H (538.0)	W (0.0003) > H (0.0001) > B (0.0001) > O (0.0001)
998.12	Hematoma complicating a procedure	H (-83.7612) > W (-1869.6289) > B (-2974.0036) > O (-4050.5029)	W (1449.0) > B (760.0) > O (495.0) > H (477.0)	W (0.0004) > B (0.0002) > H (0.0001) > O (0.0001)
282.5	Sickle-cell trait	B (24030.3745) > O (18626.0272) > H (16581.8955) > W (4915.5405)	B (1389.0) > H (945.0) > O (753.0) > W (84.0)	B (0.0003) > H (0.0003) > O (0.0001) > W (0.0)
996.4	Mechanical complication of internal orthopedic device, implant, and graft	O (5359.0674) > W (528.7016) > B (-3772.8486) > H (-6988.4072)	W (1601.0) > O (907.0) > B (339.0) > H (323.0)	W (0.0004) > O (0.0001) > H (0.0001) > B (0.0001)
812.00	Fracture of unspecified part of upper end of humerus, closed	W (12487.4332) > H (10626.3352) > O (10404.3651) > B (9320.5657)	O (1030.0) > W (963.0) > H (700.0) > B (475.0)	W (0.0002) > H (0.0002) > O (0.0002) > B (0.0001)
239.2	Neoplasm of unspecified nature of bone, soft tissue, and skin	O (-845.0105) > W (-3298.1846) > B (-4808.6984) > H (-7786.9709)	O (1279.0) > W (959.0) > B (488.0) > H (438.0)	W (0.0002) > O (0.0002) > H (0.0001) > B (0.0001)
362.50	Macular degeneration (senile) of retina NOS	O (9964.3079) > W (6071.6032) > B (1081.8844) > H (-802.2544)	O (1084.0) > W (742.0) > H (703.0) > B (623.0)	H (0.0002) > W (0.0002) > O (0.0002) > B (0.0001)
784.5	Other speech disturbance	B (13033.8062) > O (11441.3855) > H (8906.1174) > W (8896.8974)	B (998.0) > O (867.0) > W (794.0) > H (485.0)	B (0.0002) > W (0.0002) > O (0.0001) > H (0.0001)
314.00	Attention deficit disorder of childhood without mention of hyperactivity	O (8618.3201) > W (6568.4689) > B (3478.1278) > H (648.7797)	O (1084.0) > H (831.0) > B (756.0) > W (470.0)	H (0.0002) > B (0.0002) > O (0.0002) > W (0.0001)
E917.9	Other striking against with or without subsequent fall	B (13802.741) > H (13780.7737) > W (8884.5976) > O (8385.0482)	H (1098.0) > B (870.0) > O (743.0) > W (427.0)	H (0.0003) > B (0.0002) > O (0.0001) > W (0.0001)
481	Pneumococcal pneumonia [streptococcus pneumoniae pneumonia] (category)	O (10179.4853) > B (3406.8037) > W (51.7043) > H (-459.8342)	O (1414.0) > B (764.0) > W (592.0) > H (368.0)	O (0.0002) > B (0.0002) > W (0.0001) > H (0.0001)
110.0	Dermatophytosis of scalp and beard	B (13476.9441) > O (9316.6155) > H (6625.3155) > W (896.0891)	B (1656.0) > O (723.0) > H (642.0) > W (112.0)	B (0.0004) > H (0.0002) > O (0.0001) > W (0.0)
250.82	Diabetes mellitus type II [non-insulin dependent type] [NIDDM type] [adult-onset type] or unspecified type, uncontrolled, with other specified manifestations	B (19809.4278) > H (19070.4121) > O (18784.1298) > W (14115.8169)	B (2033.0) > H (380.0) > W (371.0) > O (349.0)	B (0.0005) > H (0.0001) > W (0.0001) > O (0.0001)
041.7	Pseudomonas infection in conditions classified elsewhere and of unspecified site	O (-20961.1435) > W (-23205.4685) > B (-24508.2232) > H (-28226.8514)	W (1095.0) > O (1038.0) > B (697.0) > H (301.0)	W (0.0003) > O (0.0002) > B (0.0002) > H (0.0001)
611.7	Signs and symptoms in breast	O (3926.8415) > W (2065.0116) > B (-1932.7667) > H (-5003.4508)	W (1518.0) > O (934.0) > B (341.0) > H (337.0)	W (0.0004) > O (0.0002) > H (0.0001) > B (0.0001)
E920.8	Accidents caused by other specified cutting and piercing instruments or objects	H (17204.8368) > B (16739.2153) > W (15389.9571) > O (10819.1042)	H (1128.0) > O (781.0) > B (763.0) > W (453.0)	H (0.0003) > B (0.0002) > O (0.0001) > W (0.0001)
780.99	Other general symptoms	H (6225.9812) > W (5224.6628) > B (4998.8591) > O (535.9364)	B (1144.0) > W (730.0) > H (678.0) > O (564.0)	B (0.0003) > H (0.0002) > W (0.0002) > O (0.0001)
183.0	Malignant neoplasm of ovary	O (4491.7597) > W (4007.2428) > H (1136.1851) > B (225.5005)	W (1567.0) > O (795.0) > B (480.0) > H (273.0)	W (0.0004) > O (0.0001) > B (0.0001) > H (0.0001)
709.8	Other specified disorders of skin	B (27156.4761) > O (26522.6834) > H (25340.0828) > W (17846.5765)	B (1224.0) > H (924.0) > O (583.0) > W (381.0)	B (0.0003) > H (0.0003) > O (0.0001) > W (0.0001)
949.0	Burn of unspecified site, unspecified degree	O (1725.5847) > W (1281.2699) > B (852.9758) > H (-2288.0662)	O (1369.0) > H (769.0) > B (716.0) > W (252.0)	O (0.0002) > H (0.0002) > B (0.0002) > W (0.0001)
362.01	Background diabetic retinopathy	W (2794.0784) > O (2081.2463) > B (-1802.3383) > H (-1979.9744)	B (904.0) > W (819.0) > O (815.0) > H (566.0)	B (0.0002) > W (0.0002) > H (0.0002) > O (0.0001)
426.0	Atrioventricular block, complete	O (-1451.4222) > W (-2900.0099) > B (-7364.091) > H (-10501.0536)	W (1427.0) > O (746.0) > B (649.0) > H (278.0)	W (0.0004) > B (0.0002) > O (0.0001) > H (0.0001)
437.3	Cerebral aneurysm, nonruptured	W (17333.3293) > O (9663.7516) > B (6184.1503) > H (3557.4902)	W (1453.0) > O (841.0) > B (503.0) > H (302.0)	W (0.0004) > O (0.0001) > B (0.0001) > H (0.0001)
648.22	Anemia of mother, with delivery, with mention of postpartum complication	O (32550.9198) > H (31267.8168) > B (29674.9604) > W (24087.6696)	H (1085.0) > O (909.0) > B (774.0) > W (325.0)	H (0.0003) > B (0.0002) > O (0.0001) > W (0.0001)
296.60	Bipolar affective disorder, mixed, unspecified degree	W (5600.5797) > O (3329.749) > B (1097.0219) > H (-55.7529)	O (1059.0) > H (830.0) > W (626.0) > B (577.0)	H (0.0002) > O (0.0002) > W (0.0002) > B (0.0001)
473.0	Chronic maxillary sinusitis	O (5327.027) > W (3560.6677) > B (-3579.4051) > H (-6167.4998)	O (998.0) > W (967.0) > H (567.0) > B (559.0)	W (0.0002) > O (0.0002) > H (0.0002) > B (0.0001)
434.9	Cerebral artery occlusion, unspecified	O (-8263.1985) > B (-12132.8824) > W (-14587.8408) > H (-15586.9124)	O (1913.0) > W (636.0) > B (386.0) > H (151.0)	O (0.0003) > W (0.0002) > B (0.0001) > H (0.0)
995.5	Child maltreatment syndrome	O (-4985.171) > B (-9243.1822) > W (-10949.1666) > H (-13118.6299)	O (2038.0) > H (625.0) > B (357.0) > W (61.0)	O (0.0003) > H (0.0002) > B (0.0001) > W (0.0)
793.4	Nonspecific abnormal findings on radiological and other examination of gastrointestinal tract	W (-13328.2943) > O (-13841.1139) > B (-15620.2243) > H (-18599.7329)	W (1395.0) > B (992.0) > O (543.0) > H (147.0)	W (0.0003) > B (0.0002) > O (0.0001) > H (0.0)
402.10	Benign hypertensive heart disease without heart failure	O (2121.8195) > B (1585.7927) > H (1238.5611) > W (-1.6958)	B (1230.0) > W (1193.0) > O (484.0) > H (168.0)	W (0.0003) > B (0.0003) > O (0.0001) > H (0.0)
603.9	Hydrocele NOS	O (10374.7647) > W (7700.5118) > H (6051.8316) > B (5636.2262)	O (1214.0) > W (737.0) > H (701.0) > B (423.0)	O (0.0002) > H (0.0002) > W (0.0002) > B (0.0001)
786.7	Abnormal chest sounds	B (15160.7514) > W (9255.6016) > H (8683.9761) > O (5237.02)	B (1964.0) > W (648.0) > O (343.0) > H (118.0)	B (0.0005) > W (0.0002) > O (0.0001) > H (0.0)
E927	Overexertion and strenuous and repetitive movements or loads (category)	W (11927.316) > H (11117.6589) > B (9966.7) > O (7170.5768)	H (1061.0) > O (794.0) > B (663.0) > W (552.0)	H (0.0003) > B (0.0002) > W (0.0001) > O (0.0001)
831.00	Closed dislocation of shoulder, unspecified site	H (-1090.688) > B (-2323.3601) > O (-3520.402) > W (-5971.9905)	O (1449.0) > H (575.0) > W (573.0) > B (469.0)	O (0.0002) > H (0.0002) > W (0.0001) > B (0.0001)
783.1	Abnormal weight gain	O (5882.4826) > B (-676.6413) > W (-2181.2097) > H (-7030.4163)	B (1595.0) > W (733.0) > O (554.0) > H (183.0)	B (0.0004) > W (0.0002) > O (0.0001) > H (0.0001)
274.0	Gouty arthropathy	O (15193.8657) > B (14074.6132) > W (10732.298) > H (7164.8872)	B (1269.0) > W (920.0) > O (639.0) > H (232.0)	B (0.0003) > W (0.0002) > O (0.0001) > H (0.0001)
379.21	Vitreous degeneration	O (14964.7828) > W (13902.4182) > B (13598.4913) > H (11791.5881)	B (1334.0) > W (807.0) > O (498.0) > H (417.0)	B (0.0003) > W (0.0002) > H (0.0001) > O (0.0001)
648.81	Abnormal glucose tolerance of mother, with delivery	O (-917.3515) > H (-2348.2034) > B (-2662.2578) > W (-4747.4641)	H (1147.0) > O (1012.0) > B (545.0) > W (347.0)	H (0.0003) > O (0.0002) > B (0.0001) > W (0.0001)
287.4	Secondary thrombocytopenia	W (-21508.9373) > O (-23931.9454) > B (-29932.7875) > H (-30237.0262)	W (1124.0) > O (880.0) > B (663.0) > H (380.0)	W (0.0003) > B (0.0002) > O (0.0001) > H (0.0001)
244.0	Postsurgical hypothyroidism	W (1272.4606) > O (1186.2231) > B (-576.7273) > H (-2382.9146)	W (1428.0) > B (791.0) > O (504.0) > H (322.0)	W (0.0004) > B (0.0002) > H (0.0001) > O (0.0001)
693.0	Dermatitis due to drugs and medicines taken internally	O (-9474.3623) > W (-12854.6078) > B (-20321.4963) > H (-21082.6254)	W (1069.0) > O (903.0) > H (560.0) > B (498.0)	W (0.0003) > H (0.0002) > O (0.0001) > B (0.0001)
459.9	Unspecified circulatory system disorder	H (6941.3408) > W (5786.8599) > O (5307.6076) > B (4339.0423)	H (1149.0) > B (723.0) > O (634.0) > W (518.0)	H (0.0003) > B (0.0002) > W (0.0001) > O (0.0001)
595.9	Cystitis NOS	O (6357.6301) > W (563.976) > B (-2415.5986) > H (-2539.2103)	O (1101.0) > H (729.0) > W (717.0) > B (474.0)	H (0.0002) > O (0.0002) > W (0.0002) > B (0.0001)
070.9	Unspecified viral hepatitis without mention of hepatic coma	H (-8514.112) > B (-8950.1296) > O (-9815.2066) > W (-13454.8896)	O (1260.0) > H (872.0) > B (567.0) > W (312.0)	H (0.0002) > O (0.0002) > B (0.0001) > W (0.0001)
784.3	Aphasia	O (1844.9548) > W (-1555.706) > B (-3170.2814) > H (-8239.0197)	O (1002.0) > W (992.0) > B (739.0) > H (277.0)	W (0.0002) > B (0.0002) > O (0.0002) > H (0.0001)
117.9	Other and unspecified mycoses	B (6931.2656) > H (6342.0728) > O (3011.0101) > W (2886.0099)	O (1253.0) > H (653.0) > B (626.0) > W (474.0)	O (0.0002) > H (0.0002) > B (0.0001) > W (0.0001)
715.00	Osteoarthrosis, generalized, involving unspecified site	B (17415.9185) > O (15585.4629) > H (14813.0976) > W (13405.3586)	B (1717.0) > W (551.0) > H (380.0) > O (356.0)	B (0.0004) > W (0.0001) > H (0.0001) > O (0.0001)
V64.1	Surgical or other procedure not carried out because of contraindication	O (-3698.9823) > H (-4049.8371) > B (-4322.2697) > W (-5999.889)	W (1050.0) > O (1022.0) > B (549.0) > H (381.0)	W (0.0003) > O (0.0002) > B (0.0001) > H (0.0001)
V10.51	Personal history of malignant neoplasm of bladder	W (-636.339) > O (-1955.037) > B (-9556.7193) > H (-12419.3312)	W (1866.0) > O (664.0) > B (314.0) > H (158.0)	W (0.0005) > O (0.0001) > B (0.0001) > H (0.0)
372.40	Pterygium NOS	H (-4047.1192) > B (-11176.6879) > O (-15764.1238) > W (-18181.6205)	H (1403.0) > O (1018.0) > B (395.0) > W (184.0)	H (0.0004) > O (0.0002) > B (0.0001) > W (0.0)
474.12	Hypertrophy of adenoids alone	W (17713.6694) > O (14887.3343) > B (9434.9486) > H (5265.4929)	W (1340.0) > O (814.0) > H (448.0) > B (394.0)	W (0.0003) > O (0.0001) > H (0.0001) > B (0.0001)
429.2	Cardiovascular disease [ASCVD]	O (1729.4173) > W (-1913.3184) > B (-5634.9359) > H (-8972.8819)	W (1186.0) > O (961.0) > B (666.0) > H (180.0)	W (0.0003) > O (0.0002) > B (0.0002) > H (0.0)
723.0	Spinal stenosis of cervical region	W (13430.6637) > O (8089.3758) > B (7205.912) > H (4606.8385)	B (1205.0) > W (1117.0) > O (487.0) > H (160.0)	B (0.0003) > W (0.0003) > O (0.0001) > H (0.0)
041.3	Friedlander's bacillus infection in conditions classified elsewhere and of unspecified site	O (13447.687) > B (6813.2371) > H (6658.3602) > W (4631.2467)	O (967.0) > W (858.0) > B (703.0) > H (438.0)	W (0.0002) > B (0.0002) > O (0.0002) > H (0.0001)
111.0	Pityriasis versicolor	H (1929.2249) > B (1388.5235) > O (624.9176) > W (-3839.9775)	O (1059.0) > H (994.0) > B (690.0) > W (218.0)	H (0.0003) > O (0.0002) > B (0.0002) > W (0.0001)
555.0	Regional enteritis of small intestine	W (1040.1401) > O (-1081.6896) > B (-8111.5204) > H (-11010.3643)	W (2051.0) > O (486.0) > B (323.0) > H (96.0)	W (0.0005) > O (0.0001) > B (0.0001) > H (0.0)
304.90	Unspecified drug dependence, unspecified use	B (7332.1757) > O (7046.6798) > H (6368.9246) > W (2197.7349)	O (894.0) > B (877.0) > H (849.0) > W (335.0)	H (0.0002) > B (0.0002) > O (0.0001) > W (0.0001)
726.0	Adhesive capsulitis of shoulder	W (5824.2841) > O (4168.7021) > H (-755.5043) > B (-1287.1932)	W (846.0) > O (815.0) > H (689.0) > B (584.0)	W (0.0002) > H (0.0002) > B (0.0001) > O (0.0001)
627.8	Other specified menopausal and postmenopausal disorders	O (205.1923) > H (-1700.1462) > B (-3126.2627) > W (-6598.6542)	H (1120.0) > O (968.0) > B (536.0) > W (307.0)	H (0.0003) > O (0.0002) > B (0.0001) > W (0.0001)
812.20	Closed, fracture of unspecified part of humerus	W (-1134.1512) > H (-1863.7555) > O (-3316.5491) > B (-3451.7127)	O (995.0) > H (768.0) > W (702.0) > B (459.0)	H (0.0002) > W (0.0002) > O (0.0002) > B (0.0001)
923.00	Contusion of shoulder region	H (1322.0362) > B (391.1924) > O (-105.4567) > W (-1569.0057)	O (1301.0) > H (734.0) > B (500.0) > W (383.0)	O (0.0002) > H (0.0002) > B (0.0001) > W (0.0001)
V65.3	Dietary surveillance and counseling	O (10416.9702) > B (6357.9029) > H (6072.3148) > W (4040.725)	H (958.0) > B (850.0) > O (712.0) > W (388.0)	H (0.0003) > B (0.0002) > O (0.0001) > W (0.0001)
646.63	Infections of genitourinary tract antepartum	H (11087.2163) > B (10073.5822) > O (8857.9156) > W (6515.7534)	H (1096.0) > O (916.0) > B (645.0) > W (248.0)	H (0.0003) > B (0.0002) > O (0.0001) > W (0.0001)
034.1	Scarlet fever	O (9149.99) > B (7979.2854) > H (4884.3816) > W (1723.3811)	O (1119.0) > B (964.0) > H (751.0) > W (64.0)	B (0.0002) > H (0.0002) > O (0.0002) > W (0.0)
age_98	age on record	O (-2723.1558) > W (-12614.0813) > B (-17362.4721) > H (-25358.8197)	O (1949.0) > W (724.0) > B (155.0) > H (64.0)	O (0.0003) > W (0.0002) > B (0.0) > H (0.0)
783.41	Failure to thrive	W (11200.2131) > B (9529.7027) > H (9353.3713) > O (8243.4809)	B (1044.0) > W (689.0) > H (652.0) > O (501.0)	B (0.0002) > H (0.0002) > W (0.0002) > O (0.0001)
426.3	Other left bundle branch block	O (13806.4846) > W (7438.0047) > B (2229.3711) > H (604.744)	W (1069.0) > O (857.0) > B (713.0) > H (244.0)	W (0.0003) > B (0.0002) > O (0.0001) > H (0.0001)
296.40	Bipolar affective disorder, manic, unspecified degree	W (247.6288) > O (-162.4431) > B (-1252.7379) > H (-1785.8403)	O (1040.0) > H (711.0) > W (581.0) > B (548.0)	H (0.0002) > O (0.0002) > W (0.0001) > B (0.0001)
220	Benign neoplasm of ovary (category)	W (24934.6857) > O (18016.2027) > B (13883.7567) > H (9709.4147)	W (1282.0) > O (865.0) > B (395.0) > H (335.0)	W (0.0003) > O (0.0001) > B (0.0001) > H (0.0001)
682.0	Cellulitis and abscess of face	B (9348.8898) > O (8157.3217) > H (6512.6069) > W (5229.2542)	B (1018.0) > O (939.0) > H (507.0) > W (410.0)	B (0.0002) > O (0.0002) > H (0.0001) > W (0.0001)
322.9	Meningitis NOS	O (5716.6975) > B (1778.8734) > W (788.1512) > H (279.2815)	O (1211.0) > H (564.0) > W (560.0) > B (538.0)	O (0.0002) > H (0.0002) > W (0.0001) > B (0.0001)
825.25	Fracture of metatarsal bone(s), closed	H (-970.7121) > B (-2902.8485) > O (-3370.9266) > W (-5968.8308)	O (1012.0) > H (794.0) > B (623.0) > W (441.0)	H (0.0002) > O (0.0002) > B (0.0001) > W (0.0001)
599.70	Hematuria, unspecified	B (12999.5672) > W (9798.0552) > H (8966.1376) > O (5029.9203)	B (1612.0) > W (741.0) > O (422.0) > H (93.0)	B (0.0004) > W (0.0002) > O (0.0001) > H (0.0)
717.7	Chondromalacia of patella	O (920.0237) > W (-1964.4392) > B (-6384.3159) > H (-8544.416)	O (993.0) > W (778.0) > B (581.0) > H (515.0)	W (0.0002) > O (0.0002) > H (0.0001) > B (0.0001)
346.9	Migraine, unspecified	O (-16782.5974) > H (-19416.6391) > B (-19599.0515) > W (-22232.6884)	O (1427.0) > H (821.0) > B (368.0) > W (244.0)	O (0.0002) > H (0.0002) > B (0.0001) > W (0.0001)
995.2	Other and unspecified adverse effect of drug, medicinal and biological substance (due) to correct medicinal substance properly administered	H (-5823.4306) > B (-7412.3457) > O (-7440.9286) > W (-12228.2592)	O (1119.0) > H (754.0) > B (505.0) > W (478.0)	H (0.0002) > O (0.0002) > B (0.0001) > W (0.0001)
227.3	Benign neoplasm of pituitary gland and craniopharyngeal duct (pouch)	W (5889.0201) > O (2846.8003) > B (2512.4501) > H (449.7782)	W (976.0) > O (905.0) > B (782.0) > H (191.0)	W (0.0002) > B (0.0002) > O (0.0001) > H (0.0001)
281.9	Deficiency anemia NOS	O (17618.0544) > B (13418.8663) > W (13138.7761) > H (10842.1257)	O (1020.0) > W (817.0) > B (642.0) > H (375.0)	W (0.0002) > O (0.0002) > B (0.0002) > H (0.0001)
401.0	Malignant essential hypertension	B (15054.789) > O (13820.6745) > H (13782.3235) > W (9110.111)	B (1178.0) > O (608.0) > W (598.0) > H (467.0)	B (0.0003) > W (0.0001) > H (0.0001) > O (0.0001)
556.9	Ulcerative colitis, unspecified	W (4667.1873) > O (-1810.2822) > B (-4192.365) > H (-5604.6326)	W (1744.0) > O (480.0) > B (438.0) > H (182.0)	W (0.0004) > B (0.0001) > O (0.0001) > H (0.0)
785.51	Cardiogenic shock	O (-6872.8893) > B (-11998.2847) > W (-12234.0717) > H (-14577.6903)	W (1139.0) > O (792.0) > B (672.0) > H (238.0)	W (0.0003) > B (0.0002) > O (0.0001) > H (0.0001)
627.9	Unspecified menopausal and postmenopausal ydisorder	O (15296.07) > W (9496.0564) > B (3986.4236) > H (1318.5082)	W (1053.0) > O (910.0) > B (609.0) > H (267.0)	W (0.0003) > O (0.0001) > B (0.0001) > H (0.0001)
241.1	Nontoxic multinodular goiter	O (15960.2134) > W (14940.1495) > B (11194.9493) > H (5994.5985)	B (1273.0) > W (912.0) > O (533.0) > H (119.0)	B (0.0003) > W (0.0002) > O (0.0001) > H (0.0)
182.0	Malignant neoplasm of corpus uteri, except isthmus	W (3331.2733) > O (1197.3725) > B (-2134.4827) > H (-4110.341)	W (1216.0) > O (729.0) > B (670.0) > H (217.0)	W (0.0003) > B (0.0002) > O (0.0001) > H (0.0001)
796.4	Other abnormal clinical findings	O (-546.7415) > B (-3885.0014) > W (-4872.4853) > H (-7772.6883)	B (1291.0) > W (773.0) > O (535.0) > H (230.0)	B (0.0003) > W (0.0002) > O (0.0001) > H (0.0001)
V58.78	Aftercare following surgery of the musculoskeletal system, NEC	O (-47770.7973) > B (-48640.3974) > W (-52390.1814) > H (-53157.1832)	B (1111.0) > O (920.0) > W (707.0) > H (89.0)	B (0.0003) > W (0.0002) > O (0.0001) > H (0.0)
304.21	Cocaine dependence, continuous use	B (963.9266) > H (-1090.0993) > O (-5130.7655) > W (-5138.4364)	B (998.0) > O (968.0) > H (546.0) > W (315.0)	B (0.0002) > O (0.0002) > H (0.0001) > W (0.0001)
098.0	Gonococcal infection (acute) of lower genitourinary tract	O (-7435.6135) > B (-7578.6965) > H (-12674.6729) > W (-13457.7913)	O (1640.0) > B (669.0) > H (447.0) > W (68.0)	O (0.0003) > B (0.0002) > H (0.0001) > W (0.0)
528.0	Stomatitis and mucositis (ulcerative)	O (5457.9468) > W (4265.1654) > B (3771.5786) > H (3721.4919)	H (1082.0) > O (714.0) > W (615.0) > B (412.0)	H (0.0003) > W (0.0002) > O (0.0001) > B (0.0001)
250.70	Diabetes mellitus type II [non-insulin dependent type] [NIDDM type] [adult-onset type] or unspecified type, not stated as uncontrolled, with peripheral circulatory disorders	O (-451.057) > W (-2395.7049) > B (-4072.2584) > H (-6140.1913)	B (1026.0) > W (725.0) > O (565.0) > H (489.0)	B (0.0002) > W (0.0002) > H (0.0001) > O (0.0001)
372.14	Other chronic allergic conjunctivitis	H (10013.9628) > B (6349.8301) > O (4328.9018) > W (3561.7778)	H (1080.0) > B (864.0) > O (584.0) > W (265.0)	H (0.0003) > B (0.0002) > O (0.0001) > W (0.0001)
575.9	Unspecified disorder of gallbladder	O (-15965.9142) > B (-18116.6578) > H (-18495.066) > W (-24018.7731)	O (1374.0) > H (765.0) > B (366.0) > W (288.0)	O (0.0002) > H (0.0002) > B (0.0001) > W (0.0001)
374.30	Ptosis of eyelid unspecified	O (4784.0317) > W (3416.3121) > B (-445.3068) > H (-1224.7142)	O (917.0) > W (742.0) > B (650.0) > H (484.0)	W (0.0002) > B (0.0002) > O (0.0001) > H (0.0001)
250.90	Diabetes mellitus type II [non-insulin dependent type] [NIDDM type] [adult-onset type] or unspecified type, not stated as uncontrolled, with unspecified complication	O (10494.8656) > B (5815.4517) > W (2167.7496) > H (-1802.9596)	B (986.0) > O (911.0) > W (600.0) > H (295.0)	B (0.0002) > O (0.0001) > W (0.0001) > H (0.0001)
402.00	Malignant hypertensive heart disease without heart failure	H (16615.1528) > B (11964.5187) > O (6525.5458) > W (4941.5463)	H (1050.0) > B (830.0) > O (474.0) > W (438.0)	H (0.0003) > B (0.0002) > W (0.0001) > O (0.0001)
579.3	Other and unspecified postsurgical nonabsorption	W (-1099.5424) > O (-2805.7195) > B (-4098.0524) > H (-5846.0829)	W (1093.0) > B (1065.0) > O (439.0) > H (192.0)	W (0.0003) > B (0.0002) > O (0.0001) > H (0.0001)
746.9	Unspecified congenital anomaly of heart	O (-2092.6925) > H (-4461.4947) > B (-4628.4437) > W (-9509.6576)	O (1202.0) > H (628.0) > W (500.0) > B (459.0)	O (0.0002) > H (0.0002) > W (0.0001) > B (0.0001)
313.81	Oppositional defiant disorder of childhood or adolescence	B (47.9826) > H (-1901.5021) > O (-1911.8872) > W (-3352.0176)	O (1079.0) > H (1042.0) > B (549.0) > W (119.0)	H (0.0003) > O (0.0002) > B (0.0001) > W (0.0)
577.1	Chronic pancreatitis	O (25810.3663) > W (24424.1684) > B (18963.4389) > H (14122.2209)	W (972.0) > B (819.0) > O (656.0) > H (339.0)	W (0.0002) > B (0.0002) > O (0.0001) > H (0.0001)
225.2	Benign neoplasm of cerebral meninges	W (18805.9785) > O (12262.1298) > B (10549.9224) > H (7394.1397)	W (1354.0) > O (763.0) > B (507.0) > H (161.0)	W (0.0003) > O (0.0001) > B (0.0001) > H (0.0)
319	Unspecified mental retardation (category)	O (7152.9785) > B (7135.5068) > H (5618.1768) > W (3923.4898)	O (937.0) > B (860.0) > H (569.0) > W (413.0)	B (0.0002) > H (0.0002) > O (0.0002) > W (0.0001)
057.9	Viral exanthemata NOS	O (2385.0785) > H (-67.4975) > B (-1475.6475) > W (-2997.398)	H (1373.0) > O (740.0) > B (491.0) > W (169.0)	H (0.0004) > O (0.0001) > B (0.0001) > W (0.0)
923.3	Contusion of finger	W (7844.222) > O (7070.1388) > H (6525.3825) > B (6517.9406)	O (1106.0) > H (761.0) > B (541.0) > W (364.0)	H (0.0002) > O (0.0002) > B (0.0001) > W (0.0001)
V76.47	Screening for malignant neoplasms of the vagina	O (5551.0073) > W (-5060.2473) > B (-10938.8786) > H (-20005.9862)	B (1375.0) > W (724.0) > O (609.0) > H (60.0)	B (0.0003) > W (0.0002) > O (0.0001) > H (0.0)
V44.0	Tracheostomy status	W (963.782) > B (454.2722) > H (-77.9939) > O (-2688.6128)	B (1007.0) > W (951.0) > O (532.0) > H (277.0)	B (0.0002) > W (0.0002) > O (0.0001) > H (0.0001)
578.0	Hematemesis	O (9294.616) > B (8526.8203) > H (6129.033) > W (3528.3764)	O (881.0) > B (800.0) > W (636.0) > H (449.0)	B (0.0002) > W (0.0002) > O (0.0001) > H (0.0001)
041.85	Other gram-negative organism infection in conditions classified elsewhere and of unspecified site	W (18529.609) > B (13927.4719) > O (13684.2402) > H (12988.3712)	W (986.0) > B (727.0) > H (602.0) > O (446.0)	W (0.0002) > B (0.0002) > H (0.0002) > O (0.0001)
070.51	Acute hepatitis C without mention of hepatic coma	W (14841.9422) > B (13898.3973) > H (13761.7135) > O (10814.9854)	B (1039.0) > W (659.0) > H (595.0) > O (459.0)	B (0.0002) > H (0.0002) > W (0.0002) > O (0.0001)
576.2	Obstruction of bile duct	W (-872.1097) > O (-1889.3398) > B (-6497.0588) > H (-8260.2677)	W (1353.0) > O (611.0) > B (493.0) > H (293.0)	W (0.0003) > B (0.0001) > O (0.0001) > H (0.0001)
154.1	Malignant neoplasm of rectum	W (8261.462) > O (6147.6234) > B (4513.9039) > H (3375.0359)	W (1403.0) > B (576.0) > O (571.0) > H (195.0)	W (0.0003) > B (0.0001) > O (0.0001) > H (0.0001)
608.9	Unspecified disorder of male genital organs	B (10338.0147) > O (10304.0917) > W (9899.9685) > H (9042.1252)	O (840.0) > B (780.0) > W (576.0) > H (547.0)	B (0.0002) > H (0.0001) > W (0.0001) > O (0.0001)
996.81	Complications of transplanted kidney	O (7951.2977) > W (7628.9515) > B (4983.283) > H (4538.5869)	B (1151.0) > W (879.0) > O (424.0) > H (279.0)	B (0.0003) > W (0.0002) > H (0.0001) > O (0.0001)
342.90	Hemiplegia, unspecified, affecting unspecified side	W (5152.0273) > H (3917.1769) > B (3164.3073) > O (-1211.4593)	W (968.0) > B (913.0) > H (466.0) > O (383.0)	W (0.0002) > B (0.0002) > H (0.0001) > O (0.0001)
541	Appendicitis unqualified (category)	O (3233.2512) > W (-572.026) > B (-1789.2052) > H (-2358.9139)	O (1260.0) > H (701.0) > W (398.0) > B (369.0)	O (0.0002) > H (0.0002) > W (0.0001) > B (0.0001)
239.5	Neoplasm of unspecified nature of other genitourinary organs	O (4068.7974) > B (-360.0337) > W (-1379.2375) > H (-5260.3135)	O (1110.0) > W (919.0) > B (392.0) > H (307.0)	W (0.0002) > O (0.0002) > B (0.0001) > H (0.0001)
692.2	Contact dermatitis and other eczema due to solvents	O (9481.461) > B (2797.4722) > W (2180.8997) > H (28.3111)	O (1683.0) > H (657.0) > B (315.0) > W (71.0)	O (0.0003) > H (0.0002) > B (0.0001) > W (0.0)
923.21	Contusion of wrist	H (3257.2964) > B (3138.9965) > W (2696.4267) > O (2276.5573)	O (1179.0) > H (686.0) > B (514.0) > W (345.0)	O (0.0002) > H (0.0002) > B (0.0001) > W (0.0001)
379.90	Eye disorder NOS	B (23941.8596) > W (20749.7345) > H (19597.6786) > O (19118.6517)	B (1469.0) > O (506.0) > W (460.0) > H (289.0)	B (0.0003) > W (0.0001) > O (0.0001) > H (0.0001)
V61.21	Counseling for victim of child abuse	B (1004.5383) > H (998.816) > W (-4521.9227) > O (-4808.0911)	H (1140.0) > O (914.0) > B (616.0) > W (53.0)	H (0.0003) > O (0.0001) > B (0.0001) > W (0.0)
555.1	Regional enteritis of large intestine	W (8295.2423) > O (5148.424) > B (791.3429) > H (-2995.9996)	W (1669.0) > O (463.0) > B (439.0) > H (151.0)	W (0.0004) > B (0.0001) > O (0.0001) > H (0.0)
659.63	Other advanced maternal age, antepartum condition or complication	W (5928.0226) > H (5719.6452) > B (3516.8921) > O (-293.4971)	H (1030.0) > B (713.0) > W (502.0) > O (472.0)	H (0.0003) > B (0.0002) > W (0.0001) > O (0.0001)
795.01	Papanicolaou smear of cervix with atypical squamous cells of undetermined significance (ASC-US)	H (6133.123) > B (5128.864) > O (3946.1816) > W (2534.7499)	B (1222.0) > H (629.0) > O (438.0) > W (427.0)	B (0.0003) > H (0.0002) > W (0.0001) > O (0.0001)
733.6	Tietze's disease	H (16420.2464) > B (16013.0858) > W (9790.3237) > O (8724.711)	B (1104.0) > H (902.0) > O (485.0) > W (223.0)	B (0.0003) > H (0.0002) > O (0.0001) > W (0.0001)
512.8	Other spontaneous pneumothorax	O (-1160.4781) > W (-5324.3951) > B (-5478.8287) > H (-7824.1404)	O (964.0) > W (946.0) > B (516.0) > H (282.0)	W (0.0002) > O (0.0002) > B (0.0001) > H (0.0001)
627.0	Premenopausal menorrhagia	O (16086.1958) > B (9243.5368) > W (9006.6009) > H (7861.6829)	H (1037.0) > O (701.0) > B (615.0) > W (350.0)	H (0.0003) > B (0.0001) > O (0.0001) > W (0.0001)
302.72	Psychosexual dysfunction with inhibited sexual excitement	B (1975.8769) > O (753.083) > H (-3357.6582) > W (-4139.3037)	B (1327.0) > W (605.0) > O (582.0) > H (184.0)	B (0.0003) > W (0.0001) > O (0.0001) > H (0.0001)
780.96	Generalized pain	B (23994.8146) > W (18955.8771) > H (17303.8176) > O (12275.58)	B (1835.0) > W (545.0) > O (224.0) > H (90.0)	B (0.0004) > W (0.0001) > O (0.0) > H (0.0)
788.29	Other specified retention of urine	H (14650.3459) > W (13931.6326) > B (11310.5126) > O (8056.2764)	W (1268.0) > H (543.0) > B (467.0) > O (415.0)	W (0.0003) > H (0.0001) > B (0.0001) > O (0.0001)
078.0	Molluscum contagiosum	O (1998.7084) > H (706.5308) > B (-1591.0882) > W (-2061.2362)	H (1024.0) > O (1023.0) > B (424.0) > W (221.0)	H (0.0003) > O (0.0002) > B (0.0001) > W (0.0001)
585.2	Chronic kidney disease, Stage II (mild)	O (14032.3389) > B (11871.1872) > W (10793.371) > H (9501.751)	B (1728.0) > W (568.0) > O (266.0) > H (125.0)	B (0.0004) > W (0.0001) > O (0.0) > H (0.0)
153.8	Malignant neoplasm of other specified sites of large intestine	O (7222.0064) > B (7154.6928) > W (6672.8357) > H (4700.4098)	W (1223.0) > B (920.0) > O (374.0) > H (164.0)	W (0.0003) > B (0.0002) > O (0.0001) > H (0.0)
747.81	Anomalies of cerebrovascular system, congenital	W (15963.5002) > O (7912.2522) > B (5545.7834) > H (3524.7965)	W (1224.0) > O (899.0) > B (309.0) > H (246.0)	W (0.0003) > O (0.0001) > B (0.0001) > H (0.0001)
785.59	Other shock without mention of trauma	O (7662.6068) > W (2213.8959) > B (587.1627) > H (-1995.2716)	W (918.0) > O (820.0) > B (558.0) > H (380.0)	W (0.0002) > O (0.0001) > B (0.0001) > H (0.0001)
282.62	Hb-S disease with mention of crisis	B (10696.6013) > O (5298.1468) > H (5263.3989) > W (3083.5423)	B (1960.0) > O (444.0) > H (206.0) > W (65.0)	B (0.0005) > O (0.0001) > H (0.0001) > W (0.0)
E968.2	Assault by striking by blunt or thrown object	H (7078.5276) > B (5484.3337) > W (718.8139) > O (-375.5325)	O (1042.0) > H (812.0) > B (604.0) > W (203.0)	H (0.0002) > O (0.0002) > B (0.0001) > W (0.0)
823.80	Closed fracture of unspecified part of tibia	O (1364.9287) > W (922.331) > B (-91.2728) > H (-689.3487)	O (998.0) > H (671.0) > B (517.0) > W (475.0)	H (0.0002) > O (0.0002) > B (0.0001) > W (0.0001)
633.9	Unspecified ectopic pregnancy	O (4523.2157) > B (-322.1702) > W (-1655.6911) > H (-2327.8257)	O (1335.0) > H (677.0) > B (447.0) > W (201.0)	O (0.0002) > H (0.0002) > B (0.0001) > W (0.0)
924.01	Contusion of hip	O (2181.9653) > H (1752.4814) > B (1485.6555) > W (-469.2727)	O (1057.0) > H (624.0) > W (521.0) > B (458.0)	O (0.0002) > H (0.0002) > W (0.0001) > B (0.0001)
427.69	Other premature beats	O (5706.0657) > W (-625.5778) > B (-2298.5291) > H (-7383.6617)	W (857.0) > B (845.0) > O (790.0) > H (166.0)	W (0.0002) > B (0.0002) > O (0.0001) > H (0.0)
728.71	Plantar fascial fibromatosis	H (4493.1839) > O (3395.9292) > B (2348.9511) > W (330.9275)	B (838.0) > H (677.0) > O (620.0) > W (523.0)	B (0.0002) > H (0.0002) > W (0.0001) > O (0.0001)
275.2	Disorders of magnesium metabolism	O (2080.5576) > W (-3462.2787) > B (-3876.2982) > H (-6673.8527)	W (1049.0) > B (890.0) > O (489.0) > H (227.0)	W (0.0003) > B (0.0002) > O (0.0001) > H (0.0001)
790.92	Abnormal coagulation profile	H (21401.4255) > B (20667.2321) > W (16187.0893) > O (15505.2999)	B (1466.0) > W (780.0) > O (240.0) > H (167.0)	B (0.0003) > W (0.0002) > H (0.0) > O (0.0)
728.87	Muscle weakness (generalized)	W (7036.4254) > O (6002.768) > B (5643.1766) > H (608.9911)	B (1270.0) > W (870.0) > O (394.0) > H (118.0)	B (0.0003) > W (0.0002) > O (0.0001) > H (0.0)
410.11	Acute myocardial infarction, of other anterior wall, initial episode of care	W (24040.65) > O (21007.6159) > B (14484.8685) > H (14273.0714)	W (1279.0) > O (690.0) > H (371.0) > B (312.0)	W (0.0003) > O (0.0001) > H (0.0001) > B (0.0001)
288.60	Leukocytosis NOS	B (2249.7957) > O (1959.2034) > W (625.2141) > H (-2137.8856)	B (1537.0) > W (736.0) > O (261.0) > H (117.0)	B (0.0004) > W (0.0002) > O (0.0) > H (0.0)
528.9	Other and unspecified diseases of the oral soft tissues	B (9512.1222) > W (7375.1111) > O (7274.6586) > H (7213.1534)	B (1015.0) > W (603.0) > O (580.0) > H (453.0)	B (0.0002) > W (0.0001) > H (0.0001) > O (0.0001)
729.89	Other musculoskeletal symptoms referable to limbs	W (17443.2676) > B (16318.4645) > O (15881.1036) > H (11030.4182)	B (1205.0) > W (857.0) > O (341.0) > H (239.0)	B (0.0003) > W (0.0002) > H (0.0001) > O (0.0001)
276.50	Volume depletion NOS	B (19444.9394) > W (13088.7941) > O (10638.5032) > H (10306.654)	B (1921.0) > W (425.0) > O (215.0) > H (72.0)	B (0.0004) > W (0.0001) > O (0.0) > H (0.0)
378.10	Exotropia NOS	O (14126.7902) > W (13330.354) > B (8875.9244) > H (7350.4416)	O (1032.0) > H (585.0) > B (575.0) > W (437.0)	O (0.0002) > H (0.0002) > B (0.0001) > W (0.0001)
923.20	Contusion of hand(s)	B (9734.4051) > H (9620.4964) > W (8918.9625) > O (7364.8736)	O (789.0) > B (750.0) > H (720.0) > W (368.0)	H (0.0002) > B (0.0002) > O (0.0001) > W (0.0001)
275.3	Disorders of phosphorus metabolism	O (4472.0754) > W (-2900.551) > B (-3719.7553) > H (-5715.1907)	B (1293.0) > W (702.0) > O (404.0) > H (222.0)	B (0.0003) > W (0.0002) > O (0.0001) > H (0.0001)
780.02	Transient alteration of awareness	H (20299.8876) > B (19043.3819) > W (17797.3081) > O (13077.6091)	B (1074.0) > W (641.0) > H (504.0) > O (396.0)	B (0.0003) > W (0.0002) > H (0.0001) > O (0.0001)
790.5	Other nonspecific abnormal serum enzyme levels	O (8857.1053) > B (5419.7911) > W (3721.3643) > H (1494.2708)	B (958.0) > W (857.0) > O (618.0) > H (180.0)	B (0.0002) > W (0.0002) > O (0.0001) > H (0.0)
681.9	Cellulitis and abscess of unspecified digit	O (12037.3412) > H (10756.1308) > B (10647.0113) > W (6533.6745)	O (893.0) > H (747.0) > B (701.0) > W (266.0)	H (0.0002) > B (0.0002) > O (0.0001) > W (0.0001)
780.93	Memory loss	W (5374.1894) > O (3501.5917) > B (631.5739) > H (-3856.5683)	B (1285.0) > W (840.0) > O (386.0) > H (95.0)	B (0.0003) > W (0.0002) > O (0.0001) > H (0.0)
381.4	Nonsuppurative otitis media NOS	O (-4999.7573) > H (-6652.7714) > B (-8275.5843) > W (-8381.5078)	H (845.0) > O (775.0) > B (556.0) > W (422.0)	H (0.0002) > B (0.0001) > O (0.0001) > W (0.0001)
162.5	Malignant neoplasm of lower lobe, bronchus or lung	O (9774.0885) > W (9003.7689) > B (184.3321) > H (-4860.4813)	W (1365.0) > B (609.0) > O (519.0) > H (102.0)	W (0.0003) > B (0.0001) > O (0.0001) > H (0.0)
V14.0	Personal history of allergy to penicillin	O (7440.6174) > B (-1110.6371) > W (-3887.9397) > H (-7763.3574)	B (898.0) > W (776.0) > O (649.0) > H (268.0)	B (0.0002) > W (0.0002) > O (0.0001) > H (0.0001)
V42.7	Liver replaced by transplant	W (168.8401) > H (-2992.7556) > O (-3259.8094) > B (-3749.48)	W (1351.0) > B (439.0) > O (405.0) > H (396.0)	W (0.0003) > H (0.0001) > B (0.0001) > O (0.0001)
365.01	Open angle with borderline glaucoma findings	O (12596.444) > B (8583.5213) > W (8071.9922) > H (5587.4387)	B (1422.0) > O (487.0) > W (472.0) > H (204.0)	B (0.0003) > W (0.0001) > O (0.0001) > H (0.0001)
696.3	Pityriasis rosea	O (10038.622) > B (8942.8576) > H (6322.2551) > W (2532.2101)	O (1037.0) > B (717.0) > H (651.0) > W (179.0)	H (0.0002) > O (0.0002) > B (0.0002) > W (0.0)
682.5	Cellulitis and abscess of buttock	B (14141.369) > H (11557.517) > W (9557.8768) > O (8389.4784)	B (1401.0) > O (585.0) > H (381.0) > W (212.0)	B (0.0003) > H (0.0001) > O (0.0001) > W (0.0001)
611.0	Inflammatory disease of breast	B (714.8399) > O (354.5983) > H (-1922.8618) > W (-2954.2077)	O (747.0) > B (731.0) > H (711.0) > W (390.0)	H (0.0002) > B (0.0002) > O (0.0001) > W (0.0001)
199	Malignant neoplasm without specification of site (category)	W (9459.1541) > B (8488.6619) > H (8079.7517) > O (7035.2383)	W (1650.0) > O (677.0) > B (197.0) > H (53.0)	W (0.0004) > O (0.0001) > B (0.0) > H (0.0)
345.41	Partial epilepsy with intractable epilepsy	W (6070.8666) > O (3594.8962) > B (-313.9687) > H (-2116.8206)	W (1148.0) > B (769.0) > O (413.0) > H (241.0)	W (0.0003) > B (0.0002) > O (0.0001) > H (0.0001)
771.8	Other infection specific to the perinatal period	O (-5284.6616) > B (-7158.998) > H (-7668.8663) > W (-8232.1429)	O (1627.0) > H (521.0) > W (219.0) > B (197.0)	O (0.0003) > H (0.0001) > W (0.0001) > B (0.0)
378.9	Unspecified disorder of eye movements	O (-10129.2155) > B (-13525.3203) > H (-14199.8675) > W (-14652.0595)	O (1239.0) > H (760.0) > B (369.0) > W (196.0)	H (0.0002) > O (0.0002) > B (0.0001) > W (0.0)
252.00	Hyperparathyroidism NOS	W (12542.3659) > O (11103.3742) > B (10801.8057) > H (7122.5806)	B (1285.0) > W (780.0) > O (389.0) > H (109.0)	B (0.0003) > W (0.0002) > O (0.0001) > H (0.0)
age_99	age on record	O (-7543.6292) > W (-16854.5536) > B (-20158.9946) > H (-27268.9126)	O (1735.0) > W (624.0) > B (153.0) > H (48.0)	O (0.0003) > W (0.0002) > B (0.0) > H (0.0)
810.00	Closed fracture of clavicle, unspecified part	O (-2803.3292) > H (-3894.0524) > W (-4040.0668) > B (-4357.4271)	O (1110.0) > H (689.0) > W (393.0) > B (365.0)	H (0.0002) > O (0.0002) > W (0.0001) > B (0.0001)
783.2	Abnormal loss of weight and underweight	O (11278.9074) > B (10033.7486) > W (6810.2934) > H (6794.3964)	O (1063.0) > W (599.0) > B (527.0) > H (367.0)	O (0.0002) > W (0.0001) > B (0.0001) > H (0.0001)
715.36	Osteoarthrosis, localized, not specified whether primary or secondary, involving lower leg	W (18630.1584) > O (15071.6657) > B (13815.4634) > H (8180.3377)	B (1058.0) > W (907.0) > O (416.0) > H (174.0)	B (0.0002) > W (0.0002) > O (0.0001) > H (0.0)
617.9	Endometriosis, site unspecified	O (1591.2667) > W (-1996.1167) > B (-5249.0397) > H (-6918.6576)	O (1048.0) > W (733.0) > B (411.0) > H (363.0)	W (0.0002) > O (0.0002) > H (0.0001) > B (0.0001)
715.91	Osteoarthrosis, unspecified whether generalized or localized, involving shoulder region	W (17947.6935) > O (15200.5004) > B (12130.3156) > H (8567.6697)	B (961.0) > W (807.0) > O (436.0) > H (347.0)	B (0.0002) > W (0.0002) > H (0.0001) > O (0.0001)
197.2	Secondary malignant neoplasm of pleura	O (8638.7328) > W (3490.5718) > B (1108.3257) > H (-2096.3054)	W (1183.0) > O (779.0) > B (444.0) > H (144.0)	W (0.0003) > O (0.0001) > B (0.0001) > H (0.0)
377.9	Unspecified disorder of optic nerve and visual pathways	H (-14375.5224) > B (-14814.9674) > O (-16130.1654) > W (-18437.1965)	O (972.0) > H (797.0) > B (494.0) > W (281.0)	H (0.0002) > O (0.0002) > B (0.0001) > W (0.0001)
038.1	Staphylococcal septicemia	O (773.6057) > B (-4678.9306) > W (-5302.6468) > H (-9432.0094)	O (1244.0) > W (719.0) > B (410.0) > H (164.0)	O (0.0002) > W (0.0002) > B (0.0001) > H (0.0)
579.0	Celiac disease	W (5063.3694) > O (2631.2654) > B (-8609.9425) > H (-11551.0199)	W (1350.0) > O (984.0) > H (112.0) > B (90.0)	W (0.0003) > O (0.0002) > H (0.0) > B (0.0)
998.3	Disruption of wound	O (2305.7266) > W (-2938.3925) > B (-4163.5258) > H (-5085.0271)	W (1035.0) > O (804.0) > B (365.0) > H (329.0)	W (0.0003) > O (0.0001) > H (0.0001) > B (0.0001)
788.39	Other urinary incontinence	H (19805.4017) > B (15303.5218) > W (14375.2595) > O (11832.9658)	H (1195.0) > W (494.0) > B (482.0) > O (360.0)	H (0.0003) > W (0.0001) > B (0.0001) > O (0.0001)
492.0	Emphysematous bleb	W (27000.394) > O (22045.3575) > B (19031.1572) > H (14737.3294)	W (1029.0) > B (555.0) > O (540.0) > H (399.0)	W (0.0003) > B (0.0001) > H (0.0001) > O (0.0001)
041.1	Staphylococcus infection in conditions classified elsewhere and of unspecified site	W (-28558.7472) > O (-28839.9637) > B (-29068.37) > H (-31846.3361)	O (1477.0) > W (590.0) > B (304.0) > H (149.0)	O (0.0002) > W (0.0001) > B (0.0001) > H (0.0)
365.23	Chronic angle-closure glaucoma	O (19288.7964) > B (16185.1306) > H (14334.6781) > W (13064.9224)	B (950.0) > O (805.0) > H (503.0) > W (260.0)	B (0.0002) > H (0.0001) > O (0.0001) > W (0.0001)
304.01	Opioid type dependence, continuous use	W (333.1706) > H (-5333.4695) > O (-5630.5539) > B (-5730.0431)	O (855.0) > B (678.0) > W (574.0) > H (408.0)	B (0.0002) > W (0.0001) > O (0.0001) > H (0.0001)
356.4	Idiopathic progressive polyneuropathy	W (-1697.556) > O (-3262.2184) > H (-5211.6157) > B (-5632.4492)	W (1168.0) > O (1016.0) > H (187.0) > B (142.0)	W (0.0003) > O (0.0002) > H (0.0001) > B (0.0)
996.74	Other complications due to other vascular device, implant, and graft	W (16791.8784) > O (13630.4116) > B (12471.8502) > H (8205.1068)	W (1059.0) > B (826.0) > O (337.0) > H (287.0)	W (0.0003) > B (0.0002) > H (0.0001) > O (0.0001)
346.10	Migraine without aura, without mention of intractable migraine without mention of status migrainosus	W (5748.034) > O (5081.0798) > B (3513.92) > H (3357.6856)	B (914.0) > W (822.0) > O (452.0) > H (319.0)	B (0.0002) > W (0.0002) > H (0.0001) > O (0.0001)
V71.1	Observation for suspected malignant neoplasm	O (4675.1226) > W (3875.3039) > H (-392.0423) > B (-549.5471)	W (1227.0) > O (489.0) > B (430.0) > H (358.0)	W (0.0003) > B (0.0001) > H (0.0001) > O (0.0001)
367.31	Anisometropia	O (575.1309) > B (-3874.3623) > W (-5468.1267) > H (-5580.8036)	O (1026.0) > H (708.0) > B (509.0) > W (261.0)	H (0.0002) > O (0.0002) > B (0.0001) > W (0.0001)
294.10	Dementia in conditions classified elsewhere without behavioral disturbance	H (18800.0197) > B (16405.7657) > O (12116.7465) > W (11621.3417)	B (1169.0) > W (553.0) > H (490.0) > O (290.0)	B (0.0003) > W (0.0001) > H (0.0001) > O (0.0)
214.1	Lipoma of other skin and subcutaneous tissue	H (9107.5868) > B (5196.4429) > W (4724.0438) > O (4242.3901)	H (936.0) > O (639.0) > W (491.0) > B (430.0)	H (0.0003) > W (0.0001) > O (0.0001) > B (0.0001)
690	Erythematosquamous dermatosis (category)	O (-7627.5397) > B (-11255.7948) > H (-12484.9126) > W (-13238.0409)	O (1177.0) > H (581.0) > B (424.0) > W (310.0)	O (0.0002) > H (0.0002) > B (0.0001) > W (0.0001)
719.06	Effusion of lower leg joint	B (10051.0524) > O (9958.8137) > H (8815.0996) > W (3227.6299)	B (1002.0) > O (733.0) > H (385.0) > W (372.0)	B (0.0002) > O (0.0001) > H (0.0001) > W (0.0001)
485	Bronchopneumonia, organism unspecified (category)	O (15887.3738) > W (12021.058) > B (5916.4203) > H (999.2976)	O (1055.0) > H (495.0) > B (480.0) > W (462.0)	O (0.0002) > H (0.0001) > W (0.0001) > B (0.0001)
709.0	Dyschromia	O (-11619.8624) > B (-14789.121) > H (-15543.6187) > W (-16618.3389)	O (1246.0) > H (704.0) > B (385.0) > W (156.0)	O (0.0002) > H (0.0002) > B (0.0001) > W (0.0)
110.5	Dermatophytosis of the body	B (14545.7379) > O (14087.7498) > H (12322.513) > W (8620.6881)	B (1190.0) > O (538.0) > H (529.0) > W (231.0)	B (0.0003) > H (0.0001) > O (0.0001) > W (0.0001)
V72.69	Other laboratory examination	O (-5044.3023) > B (-6462.1024) > W (-9094.9946) > H (-10817.3114)	B (1384.0) > W (540.0) > O (483.0) > H (69.0)	B (0.0003) > W (0.0001) > O (0.0001) > H (0.0)
626.6	Metrorrhagia	O (6487.1647) > W (1635.788) > B (559.4365) > H (-2762.8264)	B (877.0) > O (742.0) > W (562.0) > H (294.0)	B (0.0002) > W (0.0001) > O (0.0001) > H (0.0001)
618.0	Prolapse of vaginal walls without mention of uterine prolapse	W (11908.9123) > O (8995.4835) > H (5343.3576) > B (4278.8405)	W (828.0) > O (736.0) > H (687.0) > B (220.0)	W (0.0002) > H (0.0002) > O (0.0001) > B (0.0001)
576.8	Other specified disorders of biliary tract	O (2832.3648) > W (504.7124) > B (-1807.426) > H (-3659.4843)	W (1034.0) > B (584.0) > O (538.0) > H (312.0)	W (0.0003) > B (0.0001) > O (0.0001) > H (0.0001)
E968.9	ASSAULT NOS	B (6609.6754) > H (2542.077) > W (1642.7032) > O (-662.5336)	B (1269.0) > O (650.0) > H (357.0) > W (190.0)	B (0.0003) > O (0.0001) > H (0.0001) > W (0.0)
010.91	Primary tuberculous infection, unspecified type, bacteriological or histological examination not done	O (-11233.9278) > B (-13185.837) > H (-13333.8939) > W (-15407.0781)	H (1228.0) > O (727.0) > B (368.0) > W (138.0)	H (0.0003) > O (0.0001) > B (0.0001) > W (0.0)
V10.11	Personal history of malignant neoplasm of bronchus and lung	O (11609.0963) > W (11053.2452) > B (3372.0291) > H (-1540.8085)	W (1250.0) > B (604.0) > O (464.0) > H (142.0)	W (0.0003) > B (0.0001) > O (0.0001) > H (0.0)
300.02	Generalized anxiety disorder	O (9325.2251) > W (7508.8606) > B (3453.8803) > H (2402.3656)	W (715.0) > B (631.0) > O (620.0) > H (490.0)	W (0.0002) > B (0.0001) > H (0.0001) > O (0.0001)
309.89	Other specified adjustment reactions	O (7595.587) > H (7158.331) > B (6630.2937) > W (3480.9689)	H (1057.0) > O (838.0) > B (417.0) > W (144.0)	H (0.0003) > O (0.0001) > B (0.0001) > W (0.0)
V73.99	Screening examination for unspecified viral disease	B (5355.5049) > H (4910.2715) > O (4474.3338) > W (3536.5254)	B (2027.0) > O (301.0) > W (80.0) > H (42.0)	B (0.0005) > O (0.0) > W (0.0) > H (0.0)
727.9	Unspecified disorder of synovium, tendon, and bursa	O (12266.5896) > W (3743.9312) > B (2488.5342) > H (1240.6026)	O (853.0) > H (830.0) > B (460.0) > W (304.0)	H (0.0002) > O (0.0001) > B (0.0001) > W (0.0001)
361.00	Retinal detachment with retinal defect, unspecified	O (-3499.9492) > W (-3540.1838) > B (-5646.9387) > H (-7443.9961)	O (951.0) > W (599.0) > B (466.0) > H (426.0)	O (0.0002) > W (0.0001) > H (0.0001) > B (0.0001)
517.8	Lung involvement in other diseases classified elsewhere	O (6988.2965) > B (6961.1311) > W (4285.6013) > H (4203.7999)	B (1406.0) > W (571.0) > O (306.0) > H (155.0)	B (0.0003) > W (0.0001) > O (0.0) > H (0.0)
042.9	Acquired immunodeficiency syndrome with or without other conditions	O (-7800.3015) > B (-11037.3751) > W (-12470.9958) > H (-15864.3195)	O (1488.0) > B (541.0) > W (249.0) > H (146.0)	O (0.0002) > B (0.0001) > W (0.0001) > H (0.0)
211.1	Benign neoplasm of stomach	W (3190.8802) > O (3050.2671) > B (-2603.1707) > H (-4011.599)	W (1108.0) > O (616.0) > B (414.0) > H (286.0)	W (0.0003) > O (0.0001) > B (0.0001) > H (0.0001)
598.9	Urethral stricture NOS	O (4869.7914) > W (3496.6121) > B (671.6444) > H (-1990.0652)	O (901.0) > W (787.0) > B (435.0) > H (300.0)	W (0.0002) > O (0.0001) > B (0.0001) > H (0.0001)
707.15	Ulcer of other part of foot	W (22367.2995) > H (20959.4144) > B (20054.0344) > O (20028.9294)	B (1219.0) > W (511.0) > H (428.0) > O (263.0)	B (0.0003) > W (0.0001) > H (0.0001) > O (0.0)
718.81	Other joint derangement, not elsewhere classified, involving shoulder region	W (10577.1487) > O (6438.9904) > B (2823.7697) > H (1818.95)	O (913.0) > W (793.0) > H (385.0) > B (330.0)	W (0.0002) > O (0.0001) > H (0.0001) > B (0.0001)
959.1	Other and unspecified injury to trunk	O (-9900.7048) > B (-11323.9202) > H (-12797.8243) > W (-14011.1508)	O (1576.0) > H (381.0) > B (284.0) > W (178.0)	O (0.0003) > H (0.0001) > B (0.0001) > W (0.0)
154.0	Malignant neoplasm of rectosigmoid junction	O (4389.1537) > W (3625.3102) > B (1060.5252) > H (-1393.1564)	W (1121.0) > B (551.0) > O (531.0) > H (214.0)	W (0.0003) > B (0.0001) > O (0.0001) > H (0.0001)
604.90	Orchitis and epididymitis, unspecified	H (8897.3044) > B (8057.0541) > O (6865.452) > W (4167.4794)	O (890.0) > H (687.0) > B (502.0) > W (337.0)	H (0.0002) > O (0.0001) > B (0.0001) > W (0.0001)
070.70	Unspecified viral hepatitis C without hepatic coma	B (19929.6789) > H (19093.3842) > W (15382.7204) > O (13927.8175)	B (1456.0) > W (527.0) > O (241.0) > H (192.0)	B (0.0003) > W (0.0001) > H (0.0001) > O (0.0)
038.8	Other specified septicemias	O (8451.1699) > B (4268.1609) > H (3516.8072) > W (1198.1584)	O (824.0) > W (786.0) > B (469.0) > H (333.0)	W (0.0002) > O (0.0001) > B (0.0001) > H (0.0001)
569.9	Unspecified disorder of intestine	O (917.1718) > B (-4368.5915) > W (-5096.5338) > H (-5446.8206)	O (909.0) > W (609.0) > H (482.0) > B (411.0)	W (0.0001) > O (0.0001) > H (0.0001) > B (0.0001)
136.9	Unspecified infectious and parasitic diseases	O (-4381.7915) > B (-9711.106) > W (-9960.1626) > H (-12333.9307)	O (1102.0) > W (494.0) > B (449.0) > H (366.0)	O (0.0002) > W (0.0001) > B (0.0001) > H (0.0001)
455.2	Internal hemorrhoids with other complication	W (4554.349) > O (2441.187) > H (2238.5416) > B (1634.457)	W (890.0) > O (607.0) > H (481.0) > B (432.0)	W (0.0002) > H (0.0001) > B (0.0001) > O (0.0001)
751.5	Other congenital anomalies of intestine	O (10743.0887) > B (10307.5187) > W (9706.9306) > H (4718.8892)	B (970.0) > W (816.0) > O (492.0) > H (132.0)	B (0.0002) > W (0.0002) > O (0.0001) > H (0.0)
454.1	Varicose veins of lower extremities with inflammation	O (33192.7707) > B (26301.7157) > W (25825.9035) > H (22971.8585)	B (949.0) > W (587.0) > O (514.0) > H (357.0)	B (0.0002) > W (0.0001) > H (0.0001) > O (0.0001)
784.1	Throat pain	H (16439.0003) > B (15646.2675) > O (12378.6389) > W (10945.7811)	B (913.0) > H (635.0) > O (481.0) > W (373.0)	B (0.0002) > H (0.0002) > W (0.0001) > O (0.0001)
478.0	Hypertrophy of nasal turbinates	W (5448.5018) > O (3632.8355) > B (2437.6702) > H (830.2028)	W (978.0) > O (721.0) > B (441.0) > H (262.0)	W (0.0002) > O (0.0001) > B (0.0001) > H (0.0001)
157.9	Malignant neoplasm of pancreas, part unspecified	O (-2724.526) > W (-4378.4305) > H (-4573.1395) > B (-4678.91)	W (1244.0) > O (540.0) > B (403.0) > H (211.0)	W (0.0003) > B (0.0001) > O (0.0001) > H (0.0001)
310.9	Unspecified nonpsychotic mental disorder following organic brain damage	O (-12544.5224) > B (-13473.1831) > W (-13606.481) > H (-14949.2115)	O (1355.0) > W (575.0) > B (292.0) > H (175.0)	O (0.0002) > W (0.0001) > B (0.0001) > H (0.0)
995.92	Severe sepsis	O (-7004.8922) > B (-7760.8438) > H (-9163.3371) > W (-9227.2115)	B (933.0) > W (825.0) > H (331.0) > O (308.0)	B (0.0002) > W (0.0002) > H (0.0001) > O (0.0001)
998.89	Other specified complications of procedures	W (17238.6802) > B (15843.8333) > H (15065.5732) > O (13456.7458)	W (1130.0) > H (478.0) > B (439.0) > O (350.0)	W (0.0003) > H (0.0001) > B (0.0001) > O (0.0001)
229.9	Benign neoplasm NOS	H (516.7632) > B (-1487.86) > O (-5734.8169) > W (-6841.3353)	H (1183.0) > B (501.0) > O (463.0) > W (249.0)	H (0.0003) > B (0.0001) > O (0.0001) > W (0.0001)
V71.89	Observation for other specified suspected conditions	B (10494.6391) > O (10105.6996) > W (9816.4911) > H (8580.2817)	B (1010.0) > H (479.0) > W (460.0) > O (445.0)	B (0.0002) > H (0.0001) > W (0.0001) > O (0.0001)
765.18	Other preterm infants, 2,000-2,499 grams	O (-208.0768) > B (-2467.7019) > W (-2663.3006) > H (-3851.4941)	O (884.0) > H (678.0) > W (435.0) > B (396.0)	H (0.0002) > O (0.0001) > W (0.0001) > B (0.0001)
041.8	Other specified bacterial infections in conditions classified elsewhere and of unspecified site	O (-21507.7601) > B (-23919.0708) > H (-25596.706) > W (-27491.4723)	O (1381.0) > W (503.0) > B (300.0) > H (206.0)	O (0.0002) > W (0.0001) > B (0.0001) > H (0.0001)
V68.9	Encounters for unspecified administrative purpose	O (3581.0044) > W (-233.4566) > B (-744.104) > H (-3110.1364)	B (1062.0) > W (695.0) > O (491.0) > H (141.0)	B (0.0002) > W (0.0002) > O (0.0001) > H (0.0)
041.04	Group D Streptococcus [Enterococcus] infection in conditions classified elsewhere and of unspecified site	W (7365.8076) > H (4043.7038) > O (3776.2379) > B (3715.4821)	W (900.0) > B (702.0) > H (394.0) > O (389.0)	W (0.0002) > B (0.0002) > H (0.0001) > O (0.0001)
719.7	Difficulty in walking	B (11405.3151) > H (10433.6592) > O (8893.9844) > W (8497.0577)	B (1151.0) > W (450.0) > O (442.0) > H (340.0)	B (0.0003) > W (0.0001) > H (0.0001) > O (0.0001)
364.00	Acute iridocyclitis NOS	H (2097.7483) > O (2005.6285) > B (1141.836) > W (-2417.7581)	O (922.0) > B (645.0) > H (632.0) > W (179.0)	H (0.0002) > B (0.0002) > O (0.0002) > W (0.0)
041.0	Streptococcus infection in conditions classified elsewhere and of unspecified site	O (-20773.7914) > B (-24237.7424) > W (-24720.059) > H (-26109.1683)	O (1375.0) > W (485.0) > B (275.0) > H (236.0)	O (0.0002) > W (0.0001) > H (0.0001) > B (0.0001)
788.31	Urge incontinence	O (5906.9284) > W (4469.7833) > B (1575.839) > H (-96.1931)	B (1190.0) > W (662.0) > O (337.0) > H (179.0)	B (0.0003) > W (0.0002) > O (0.0001) > H (0.0)
196.0	Secondary and unspecified malignant neoplasm of lymph nodes of head, face, and neck	W (-5408.1805) > O (-7374.9323) > B (-10530.511) > H (-12613.472)	W (1399.0) > O (499.0) > B (345.0) > H (124.0)	W (0.0003) > O (0.0001) > B (0.0001) > H (0.0)
681.00	Cellulitis and abscess of finger NOS	O (-3263.9778) > H (-4301.1218) > B (-4359.585) > W (-4900.0831)	O (1091.0) > H (508.0) > B (483.0) > W (285.0)	O (0.0002) > H (0.0001) > B (0.0001) > W (0.0001)
410.91	Acute myocardial infarction, unspecified site, initial episode of care	O (12106.0703) > W (6245.4791) > B (5401.6932) > H (3034.2216)	W (905.0) > O (612.0) > B (435.0) > H (415.0)	W (0.0002) > H (0.0001) > B (0.0001) > O (0.0001)
402.91	Unspecified hypertensive heart disease with heart failure	O (3720.7617) > B (2809.664) > H (723.4246) > W (-612.8979)	O (809.0) > W (643.0) > B (589.0) > H (324.0)	W (0.0002) > B (0.0001) > O (0.0001) > H (0.0001)
637.90	Unspecified type of abortion, unspecified, without mention of complication	O (-5351.5575) > B (-10820.3711) > H (-12120.0468) > W (-12336.7778)	O (1418.0) > H (521.0) > B (299.0) > W (122.0)	O (0.0002) > H (0.0001) > B (0.0001) > W (0.0)
530.19	Other esophagitis	W (2276.8472) > O (-1846.3433) > H (-1987.5532) > B (-3494.2844)	W (1052.0) > O (476.0) > H (457.0) > B (374.0)	W (0.0003) > H (0.0001) > B (0.0001) > O (0.0001)
V65.9	Unspecified reason for consultation	H (8888.3328) > B (6296.9505) > O (6016.4942) > W (2704.6573)	O (744.0) > H (727.0) > B (486.0) > W (400.0)	H (0.0002) > O (0.0001) > B (0.0001) > W (0.0001)
155.0	Malignant neoplasm of liver, primary	W (7071.3951) > O (5502.1753) > B (4032.8081) > H (3923.9317)	W (998.0) > O (596.0) > B (423.0) > H (338.0)	W (0.0002) > B (0.0001) > O (0.0001) > H (0.0001)
565.0	Anal fissure	O (5814.2291) > W (3016.6671) > B (2224.6432) > H (652.0591)	O (776.0) > W (610.0) > B (513.0) > H (452.0)	W (0.0001) > O (0.0001) > H (0.0001) > B (0.0001)
V77.91	Screening for lipoid disorders	O (2035.9019) > B (-4715.9446) > W (-5279.8183) > H (-8596.8847)	B (1388.0) > O (589.0) > W (317.0) > H (57.0)	B (0.0003) > O (0.0001) > W (0.0001) > H (0.0)
V28.3	Encounter for routine screening for malformation using ultrasonics	H (6805.1466) > B (2475.9085) > W (813.2281) > O (-3678.7917)	H (1370.0) > O (391.0) > B (362.0) > W (226.0)	H (0.0004) > B (0.0001) > O (0.0001) > W (0.0001)
715.11	Osteoarthrosis, localized, primary, involving shoulder region	O (19269.1536) > W (14986.9035) > B (12342.6357) > H (9318.0901)	B (669.0) > O (600.0) > H (575.0) > W (500.0)	H (0.0002) > B (0.0002) > W (0.0001) > O (0.0001)
V61.8	Other specified family circumstances	O (4242.4788) > B (-603.2034) > W (-1700.9043) > H (-2123.9658)	O (1048.0) > H (830.0) > B (342.0) > W (121.0)	H (0.0002) > O (0.0002) > B (0.0001) > W (0.0)
381.3	Other and unspecified chronic nonsuppurative otitis media	W (18663.3813) > O (9863.5993) > B (5527.6111) > H (3732.5215)	W (1391.0) > O (404.0) > H (399.0) > B (146.0)	W (0.0003) > H (0.0001) > O (0.0001) > B (0.0)
572.2	Hepatic encephalopathy	O (-1999.0944) > W (-8273.0868) > H (-8854.6368) > B (-9145.0217)	W (782.0) > O (707.0) > B (436.0) > H (414.0)	W (0.0002) > O (0.0001) > H (0.0001) > B (0.0001)
709.3	Degenerative skin disorders	W (8450.3205) > O (2591.2145) > B (-913.6056) > H (-2162.6841)	W (1227.0) > H (438.0) > O (422.0) > B (252.0)	W (0.0003) > H (0.0001) > O (0.0001) > B (0.0001)
V76.10	Breast screening, unspecified	W (22051.9135) > O (18085.4424) > H (16499.7392) > B (16347.2905)	W (1037.0) > B (529.0) > O (451.0) > H (320.0)	W (0.0003) > B (0.0001) > H (0.0001) > O (0.0001)
440.20	Atherosclerosis of native arteries of the extremities, unspecified	W (13300.0133) > B (11095.6478) > O (10774.848) > H (9755.8806)	B (1091.0) > W (716.0) > O (264.0) > H (264.0)	B (0.0003) > W (0.0002) > H (0.0001) > O (0.0)
225.0	Benign neoplasm of brain	W (10764.7887) > B (7079.4143) > O (6848.9189) > H (6725.6301)	W (1199.0) > B (492.0) > O (409.0) > H (228.0)	W (0.0003) > B (0.0001) > O (0.0001) > H (0.0001)
309.1	Adjustment reaction with prolonged depressive reaction	O (-2610.3693) > B (-6982.8441) > W (-7598.612) > H (-8224.0647)	O (1100.0) > H (723.0) > B (327.0) > W (177.0)	H (0.0002) > O (0.0002) > B (0.0001) > W (0.0)
569.0	Anal and rectal polyp	W (7840.7653) > O (7145.2068) > B (1152.4474) > H (852.0182)	W (964.0) > O (549.0) > H (503.0) > B (310.0)	W (0.0002) > H (0.0001) > O (0.0001) > B (0.0001)
age_100	age on record	O (-7114.4018) > W (-16260.9465) > B (-17518.9994) > H (-23832.5297)	O (1640.0) > W (491.0) > B (150.0) > H (41.0)	O (0.0003) > W (0.0001) > B (0.0) > H (0.0)
V03.89	Need for other specified vaccination against single bacterial disease	W (9339.9539) > B (7850.181) > O (5381.8097) > H (3704.4385)	B (1375.0) > W (530.0) > O (360.0) > H (53.0)	B (0.0003) > W (0.0001) > O (0.0001) > H (0.0)
294.9	Unspecified persistent mental disorders due to conditions classified elsewhere	B (-255.4072) > O (-316.0852) > W (-1031.4319) > H (-3362.8362)	B (1262.0) > W (538.0) > O (395.0) > H (123.0)	B (0.0003) > W (0.0001) > O (0.0001) > H (0.0)
V12.54	Transient ischemic attack (TIA), and cerebral infarction without residual deficits	B (18001.4008) > H (15310.1828) > O (14403.849) > W (13938.1545)	B (1514.0) > W (495.0) > O (244.0) > H (65.0)	B (0.0004) > W (0.0001) > O (0.0) > H (0.0)
999.2	Other vascular complications of medical care, not elsewhere classified	O (2559.7983) > W (-6782.3067) > B (-10204.4344) > H (-13421.5411)	W (903.0) > O (822.0) > B (314.0) > H (276.0)	W (0.0002) > O (0.0001) > H (0.0001) > B (0.0001)
523.1	Chronic gingivitis	O (-4528.9602) > H (-4737.084) > B (-5251.4438) > W (-7952.3303)	O (1129.0) > H (790.0) > B (299.0) > W (96.0)	H (0.0002) > O (0.0002) > B (0.0001) > W (0.0)
682.4	Cellulitis and abscess of hand except fingers and thumb	B (10711.434) > H (10143.5805) > O (8996.8275) > W (7905.0002)	O (828.0) > B (633.0) > H (468.0) > W (384.0)	B (0.0001) > O (0.0001) > H (0.0001) > W (0.0001)
354.2	Lesion of ulnar nerve	O (7336.2888) > W (6847.3501) > B (3872.7703) > H (3042.9386)	W (769.0) > O (762.0) > B (544.0) > H (237.0)	W (0.0002) > B (0.0001) > O (0.0001) > H (0.0001)
335.20	Amyotrophic lateral sclerosis	W (8590.1199) > O (3666.9986) > B (1827.7269) > H (1085.8789)	O (1145.0) > W (942.0) > B (128.0) > H (97.0)	W (0.0002) > O (0.0002) > B (0.0) > H (0.0)
276.3	Alkalosis	O (1402.9161) > W (-4414.9583) > B (-4844.9667) > H (-6641.7239)	O (736.0) > W (676.0) > B (652.0) > H (248.0)	W (0.0002) > B (0.0002) > O (0.0001) > H (0.0001)
493.02	Extrinsic asthma with acute exacerbation	B (11406.1082) > H (10173.3722) > O (8701.3541) > W (7140.7271)	B (1828.0) > H (212.0) > O (189.0) > W (79.0)	B (0.0004) > H (0.0001) > O (0.0) > W (0.0)
995.91	Sepsis	H (9238.6788) > B (7412.5004) > W (4126.6769) > O (2872.7474)	B (1033.0) > W (712.0) > H (282.0) > O (279.0)	B (0.0002) > W (0.0002) > H (0.0001) > O (0.0)
596.54	Neurogenic bladder NOS	W (15876.0826) > O (10867.7903) > B (10165.325) > H (10140.6703)	W (950.0) > B (739.0) > O (356.0) > H (260.0)	W (0.0002) > B (0.0002) > H (0.0001) > O (0.0001)
789.02	Abdominal pain, left upper quadrant	H (1323.3938) > W (1185.3298) > O (-354.5101) > B (-709.8719)	B (893.0) > W (597.0) > H (418.0) > O (394.0)	B (0.0002) > W (0.0001) > H (0.0001) > O (0.0001)
530.2	Ulcer of esophagus	W (16724.2033) > O (11418.9215) > B (4372.1559) > H (1886.2005)	W (1193.0) > O (605.0) > H (286.0) > B (215.0)	W (0.0003) > O (0.0001) > H (0.0001) > B (0.0001)
799.0	Asphyxia and hypoxemia	O (7734.5595) > W (3067.5984) > H (1903.2127) > B (534.5782)	O (837.0) > W (657.0) > H (442.0) > B (361.0)	W (0.0002) > O (0.0001) > H (0.0001) > B (0.0001)
565.1	Anal fistula	O (8015.3256) > W (7944.2163) > B (5107.1795) > H (4700.0485)	W (891.0) > O (655.0) > B (419.0) > H (328.0)	W (0.0002) > O (0.0001) > B (0.0001) > H (0.0001)
E879.2	Radiological procedure and radiotherapy as the cause of abnormal reaction of patient, or of later complication, without mention of misadventure at time of procedure	W (8921.2684) > O (4753.7232) > B (3160.9205) > H (2273.9161)	W (1267.0) > B (544.0) > O (345.0) > H (137.0)	W (0.0003) > B (0.0001) > O (0.0001) > H (0.0)
V03.2	Need for prophylactic vaccination with tuberculosis [BCG] vaccine	W (1206.8623) > O (-424.2282) > H (-1731.4022) > B (-2961.1125)	O (906.0) > W (595.0) > H (562.0) > B (229.0)	H (0.0002) > O (0.0001) > W (0.0001) > B (0.0001)
079.0	Adenovirus infection in conditions classified elsewhere and of unspecified site	H (3778.6206) > B (3100.6144) > O (2982.4462) > W (239.7684)	H (927.0) > O (839.0) > B (368.0) > W (146.0)	H (0.0003) > O (0.0001) > B (0.0001) > W (0.0)
788.21	Incomplete bladder emptying	W (4007.0798) > O (3211.7619) > B (2119.4184) > H (1808.7452)	W (948.0) > B (700.0) > O (379.0) > H (253.0)	W (0.0002) > B (0.0002) > H (0.0001) > O (0.0001)
823.82	Closed fracture of unspecified part of fibula with tibia	O (2028.2669) > W (1492.8333) > B (1101.244) > H (845.2505)	O (869.0) > H (602.0) > B (437.0) > W (372.0)	H (0.0002) > O (0.0001) > B (0.0001) > W (0.0001)
239.7	Neoplasm of unspecified nature of endocrine glands and other parts of nervous system	O (-2663.8529) > H (-4714.9391) > B (-4881.4464) > W (-5091.0697)	O (828.0) > W (674.0) > B (397.0) > H (381.0)	W (0.0002) > O (0.0001) > H (0.0001) > B (0.0001)
923.11	Contusion of elbow	H (1515.219) > W (1367.8894) > B (894.5842) > O (807.2034)	O (1041.0) > H (550.0) > B (389.0) > W (299.0)	O (0.0002) > H (0.0002) > B (0.0001) > W (0.0001)
079	Viral and chlamydial infection in conditions classified elsewhere and of unspecified site (category)	O (-2707.127) > B (-4819.6521) > H (-6100.16) > W (-6623.4848)	O (1024.0) > H (771.0) > B (374.0) > W (103.0)	H (0.0002) > O (0.0002) > B (0.0001) > W (0.0)
797	Senility without mention of psychosis (category)	H (17637.768) > B (15513.7582) > O (14326.38) > W (8541.4863)	O (759.0) > H (686.0) > B (568.0) > W (258.0)	H (0.0002) > B (0.0001) > O (0.0001) > W (0.0001)
296.32	Major depressive disorder, recurrent episode, moderate degree	W (10149.2438) > O (8119.3533) > B (5563.1271) > H (2310.4412)	W (898.0) > B (863.0) > O (361.0) > H (148.0)	W (0.0002) > B (0.0002) > O (0.0001) > H (0.0)
E880.9	Accidental fall on or from other stairs or steps	H (4964.3255) > B (2174.3488) > O (559.0865) > W (-644.3203)	H (788.0) > O (625.0) > B (461.0) > W (393.0)	H (0.0002) > B (0.0001) > O (0.0001) > W (0.0001)
582.9	Chronic glomerulonephritis with unspecified pathological lesion in kidney	O (17283.5636) > W (11657.7504) > B (8528.5144) > H (6189.19)	O (693.0) > W (644.0) > B (578.0) > H (347.0)	W (0.0002) > B (0.0001) > O (0.0001) > H (0.0001)
V45.1	Postsurgical renal dialysis status	B (10186.6888) > O (8502.1703) > H (7890.1584) > W (2509.2009)	B (1420.0) > H (287.0) > O (277.0) > W (277.0)	B (0.0003) > H (0.0001) > W (0.0001) > O (0.0)
288.00	Neutropenia NOS	W (9256.8891) > B (7452.9721) > O (6773.1046) > H (6014.3565)	W (1189.0) > B (672.0) > O (227.0) > H (168.0)	W (0.0003) > B (0.0002) > H (0.0) > O (0.0)
601.0	Acute prostatitis	O (3665.0488) > H (2830.78) > W (2046.5646) > B (1772.0603)	W (787.0) > O (678.0) > H (493.0) > B (297.0)	W (0.0002) > H (0.0001) > O (0.0001) > B (0.0001)
188.0	Malignant neoplasm of trigone of urinary bladder	W (1710.6809) > O (-1104.6286) > B (-1137.1769) > H (-1481.1175)	W (1448.0) > O (379.0) > B (327.0) > H (95.0)	W (0.0004) > B (0.0001) > O (0.0001) > H (0.0)
350.1	Trigeminal neuralgia	W (19022.6684) > B (9485.8684) > O (8929.9766) > H (8112.3542)	W (1092.0) > O (679.0) > B (310.0) > H (165.0)	W (0.0003) > O (0.0001) > B (0.0001) > H (0.0)
293.0	Delirium due to conditions classified elsewhere	O (6399.3335) > W (6159.8938) > B (1618.6807) > H (1437.0246)	W (874.0) > B (511.0) > O (508.0) > H (351.0)	W (0.0002) > B (0.0001) > H (0.0001) > O (0.0001)
607.1	Balanoposthitis	H (10328.8116) > O (7454.2271) > B (7115.6244) > W (3895.9349)	H (1052.0) > O (741.0) > B (329.0) > W (121.0)	H (0.0003) > O (0.0001) > B (0.0001) > W (0.0)
333.1	Essential and other specified forms of tremor	O (1216.4991) > W (819.7208) > B (-3341.4082) > H (-4721.5275)	W (735.0) > O (647.0) > B (592.0) > H (262.0)	W (0.0002) > B (0.0001) > O (0.0001) > H (0.0001)
723.5	Torticollis NOS	H (10919.617) > O (10628.7138) > B (9960.199) > W (8216.2002)	H (847.0) > O (777.0) > B (418.0) > W (193.0)	H (0.0002) > O (0.0001) > B (0.0001) > W (0.0)
438.20	Hemiplegia affecting unspecified side as late effect of cerebrovascular disease	H (10161.6746) > B (9839.7737) > W (6726.9104) > O (4136.9274)	B (743.0) > W (592.0) > H (579.0) > O (321.0)	B (0.0002) > H (0.0002) > W (0.0001) > O (0.0001)
596.0	Bladder neck obstruction	W (5208.9097) > H (2152.777) > B (2089.0332) > O (1373.2308)	W (1015.0) > O (660.0) > B (310.0) > H (245.0)	W (0.0002) > O (0.0001) > B (0.0001) > H (0.0001)
596.8	Other specified disorders of bladder	O (7754.2779) > W (4583.6958) > B (1624.1033) > H (278.2704)	W (935.0) > O (750.0) > B (307.0) > H (237.0)	W (0.0002) > O (0.0001) > B (0.0001) > H (0.0001)
881.02	Open wound of wrist, without mention of complication	H (-2383.5454) > B (-2642.8033) > O (-2643.282) > W (-4254.638)	O (1266.0) > H (517.0) > B (291.0) > W (155.0)	O (0.0002) > H (0.0001) > B (0.0001) > W (0.0)
473.8	Other chronic sinusitis	W (1344.7699) > O (-3894.1412) > H (-6063.9996) > B (-6359.8509)	W (1036.0) > O (635.0) > B (295.0) > H (256.0)	W (0.0003) > O (0.0001) > H (0.0001) > B (0.0001)
570	Acute and subacute necrosis of liver (category)	O (-3177.2148) > W (-3442.1365) > B (-4413.2011) > H (-4559.4097)	W (727.0) > O (623.0) > B (543.0) > H (325.0)	W (0.0002) > B (0.0001) > O (0.0001) > H (0.0001)
494.0	Bronchiectasis without acute exacerbation	W (-58.7288) > O (-1203.3624) > B (-5055.6785) > H (-6192.4848)	W (994.0) > B (654.0) > O (353.0) > H (217.0)	W (0.0002) > B (0.0002) > H (0.0001) > O (0.0001)
374.9	Unspecified disorder of eyelid	H (-1522.369) > B (-3179.3301) > O (-5791.7704) > W (-9699.1332)	H (848.0) > O (793.0) > B (423.0) > W (152.0)	H (0.0002) > O (0.0001) > B (0.0001) > W (0.0)
259.1	Precocious sexual development and puberty NEC	O (5349.3887) > W (2754.9554) > B (1868.1502) > H (948.3506)	O (819.0) > H (528.0) > B (518.0) > W (349.0)	H (0.0001) > O (0.0001) > B (0.0001) > W (0.0001)
296.82	Atypical depressive disorder	W (3630.3682) > O (3570.1457) > B (1365.9774) > H (936.3441)	H (696.0) > O (688.0) > B (424.0) > W (404.0)	H (0.0002) > O (0.0001) > W (0.0001) > B (0.0001)
V25.9	Encounter for unspecified contraceptive management	O (12382.4972) > W (8283.3394) > B (7688.0317) > H (4968.9085)	B (725.0) > H (641.0) > O (568.0) > W (276.0)	H (0.0002) > B (0.0002) > O (0.0001) > W (0.0001)
305.20	Cannabis abuse, unspecified use	B (1365.5418) > O (-1027.1452) > H (-1142.2772) > W (-1683.769)	B (906.0) > O (549.0) > H (506.0) > W (245.0)	B (0.0002) > H (0.0001) > O (0.0001) > W (0.0001)
784	Symptoms involving head and neck (category)	W (5277.0031) > O (4020.3892) > B (486.7179) > H (-765.8271)	O (944.0) > W (696.0) > H (339.0) > B (221.0)	W (0.0002) > O (0.0002) > H (0.0001) > B (0.0001)
414.02	Coronary atherosclerosis of autologous biological bypass graft	W (19993.5868) > O (13870.8337) > B (11433.4733) > H (11143.9902)	W (1232.0) > B (502.0) > O (286.0) > H (178.0)	W (0.0003) > B (0.0001) > H (0.0) > O (0.0)
734	Flat foot (category)	O (1515.7914) > B (-449.068) > H (-1892.1133) > W (-2763.8032)	O (895.0) > B (562.0) > H (557.0) > W (176.0)	H (0.0002) > O (0.0001) > B (0.0001) > W (0.0)
516.3	Idiopathic fibrosing alveolitis	W (3346.7391) > H (917.5172) > B (663.0285) > O (561.1432)	W (1044.0) > B (464.0) > O (427.0) > H (251.0)	W (0.0003) > B (0.0001) > O (0.0001) > H (0.0001)
879.6	Open wound of other and unspecified parts of trunk, without mention of complication	O (-1282.1467) > B (-1518.5346) > H (-3082.5012) > W (-3719.4682)	O (1096.0) > B (443.0) > H (442.0) > W (203.0)	O (0.0002) > H (0.0001) > B (0.0001) > W (0.0)
437.0	Cerebral atherosclerosis	W (10665.6868) > O (10304.7507) > B (7780.251) > H (6749.0075)	O (784.0) > W (599.0) > B (530.0) > H (267.0)	W (0.0001) > O (0.0001) > B (0.0001) > H (0.0001)
344.61	Cauda equina syndrome with neurogenic bladder	O (-7437.2216) > H (-9008.8837) > B (-9077.3671) > W (-11423.5208)	O (871.0) > H (512.0) > W (427.0) > B (369.0)	O (0.0001) > H (0.0001) > W (0.0001) > B (0.0001)
722.4	Degeneration of cervical intervertebral disc	O (4424.4041) > W (2831.6516) > B (1244.5457) > H (-1888.5637)	B (954.0) > W (735.0) > O (377.0) > H (112.0)	B (0.0002) > W (0.0002) > O (0.0001) > H (0.0)
959.0	Other and unspecified injury to head, face, and neck	O (-8349.97) > B (-11614.711) > H (-11992.7643) > W (-14021.1072)	O (1534.0) > H (328.0) > B (200.0) > W (115.0)	O (0.0003) > H (0.0001) > B (0.0) > W (0.0)
336.9	Spinal cord disease NOS	O (-5522.7365) > W (-6870.4713) > B (-8755.4837) > H (-11839.3593)	W (771.0) > O (770.0) > B (496.0) > H (137.0)	W (0.0002) > O (0.0001) > B (0.0001) > H (0.0)
V87.41	Personal history of antineoplastic chemotherapy	H (-14868.7881) > O (-16893.9704) > B (-17910.6449) > W (-18186.4605)	W (1009.0) > B (687.0) > O (367.0) > H (103.0)	W (0.0002) > B (0.0002) > O (0.0001) > H (0.0)
362.83	Retinal edema	O (-2248.1265) > B (-2459.9277) > H (-3717.9797) > W (-4795.5117)	B (822.0) > O (601.0) > H (446.0) > W (296.0)	B (0.0002) > H (0.0001) > O (0.0001) > W (0.0001)
373.11	Hordeolum externum	H (4143.9781) > B (3771.1257) > O (2564.6794) > W (-570.8223)	O (693.0) > B (671.0) > H (622.0) > W (178.0)	H (0.0002) > B (0.0002) > O (0.0001) > W (0.0)
793.81	Mammographic microcalcification	W (9958.1145) > O (7325.6661) > B (4709.2096) > H (1620.514)	B (878.0) > W (796.0) > O (344.0) > H (145.0)	B (0.0002) > W (0.0002) > O (0.0001) > H (0.0)
296.80	Bipolar disorder NOS	O (8631.046) > W (8504.4347) > B (5104.6277) > H (2509.3367)	B (969.0) > W (643.0) > O (356.0) > H (191.0)	B (0.0002) > W (0.0002) > O (0.0001) > H (0.0001)
593.4	Other ureteric obstruction	O (3722.4373) > W (-41.3653) > B (-1137.8618) > H (-2192.8138)	W (773.0) > O (730.0) > B (338.0) > H (318.0)	W (0.0002) > O (0.0001) > H (0.0001) > B (0.0001)
E966	Homicidal puncture any part of body (category)	H (7583.3994) > B (7049.7275) > W (2769.2361) > O (2261.4684)	O (1069.0) > H (531.0) > B (449.0) > W (108.0)	O (0.0002) > H (0.0001) > B (0.0001) > W (0.0)
493.22	Chronic obstructive asthma, with acute exacerbation	H (18342.9691) > W (17258.6555) > B (16508.7788) > O (16203.4291)	B (1053.0) > W (544.0) > H (372.0) > O (183.0)	B (0.0002) > W (0.0001) > H (0.0001) > O (0.0)
415.1	Pulmonary embolism and infarction	O (-11413.5518) > B (-13681.09) > W (-15557.5751) > H (-17500.1084)	O (1030.0) > W (611.0) > B (360.0) > H (149.0)	O (0.0002) > W (0.0002) > B (0.0001) > H (0.0)
719.94	Unspecified disorder of hand joint	O (-16944.4457) > B (-18265.505) > H (-19923.0109) > W (-22665.0648)	O (954.0) > H (525.0) > B (422.0) > W (249.0)	O (0.0002) > H (0.0001) > B (0.0001) > W (0.0001)
263.1	Malnutrition of mild degree	W (16263.0579) > B (10876.8707) > H (10053.723) > O (9020.2046)	W (924.0) > B (459.0) > H (423.0) > O (344.0)	W (0.0002) > H (0.0001) > B (0.0001) > O (0.0001)
203.00	Multiple myeloma without mention of having achieved remission	W (7150.6264) > B (7049.457) > O (6902.0941) > H (6687.4385)	W (890.0) > B (783.0) > O (282.0) > H (193.0)	W (0.0002) > B (0.0002) > H (0.0001) > O (0.0)
576.1	Cholangitis	O (2909.4173) > W (1322.265) > B (-209.9932) > H (-2359.8809)	W (1005.0) > O (520.0) > B (367.0) > H (256.0)	W (0.0002) > B (0.0001) > O (0.0001) > H (0.0001)
705.81	Dyshidrosis	O (1965.6986) > B (-75.6772) > H (-1604.6254) > W (-3163.2254)	H (751.0) > O (744.0) > B (478.0) > W (173.0)	H (0.0002) > O (0.0001) > B (0.0001) > W (0.0)
153.3	Malignant neoplasm of sigmoid colon	W (5259.6205) > O (4308.0179) > B (2090.3977) > H (-115.1227)	W (1024.0) > B (488.0) > O (480.0) > H (153.0)	W (0.0003) > B (0.0001) > O (0.0001) > H (0.0)
577.8	Other specified diseases of pancreas	O (-5177.2792) > W (-5567.0224) > B (-8217.5664) > H (-10882.5446)	W (1055.0) > B (548.0) > O (378.0) > H (161.0)	W (0.0003) > B (0.0001) > O (0.0001) > H (0.0)
V67	Follow-up examination (category)	O (-4897.7438) > B (-7687.9626) > W (-9502.9775) > H (-10013.4835)	O (1095.0) > H (476.0) > B (344.0) > W (218.0)	O (0.0002) > H (0.0001) > B (0.0001) > W (0.0001)
366.00	Nonsenile cataract NOS	O (20766.1938) > W (20757.4842) > H (19864.431) > B (19680.9669)	H (803.0) > B (579.0) > O (412.0) > W (336.0)	H (0.0002) > B (0.0001) > W (0.0001) > O (0.0001)
196.2	Secondary and unspecified malignant neoplasm of intra-abdominal lymph nodes	W (-2072.679) > B (-4542.8427) > H (-4990.1877) > O (-5169.2664)	W (1095.0) > O (464.0) > B (362.0) > H (209.0)	W (0.0003) > B (0.0001) > O (0.0001) > H (0.0001)
214.8	Lipoma of other specified sites	W (18592.3387) > O (18373.3633) > B (14190.1512) > H (13001.992)	O (588.0) > W (561.0) > H (497.0) > B (483.0)	W (0.0001) > H (0.0001) > B (0.0001) > O (0.0001)
443.81	Peripheral angiopathy in diseases classified elsewhere	W (4430.4938) > O (3808.6406) > H (139.0913) > B (81.0991)	W (732.0) > O (495.0) > B (465.0) > H (434.0)	W (0.0002) > H (0.0001) > B (0.0001) > O (0.0001)
532.90	Duodenal ulcer, unspecified as acute or chronic, without hemorrhage or perforation, without mention of obstruction	O (6899.9591) > H (4378.7916) > B (3266.4652) > W (433.4456)	O (688.0) > W (574.0) > H (435.0) > B (425.0)	W (0.0001) > H (0.0001) > O (0.0001) > B (0.0001)
820.21	Fracture of intertrochanteric section of femur, closed	O (-5618.2934) > W (-8895.5145) > B (-12428.9922) > H (-14236.1639)	W (948.0) > O (774.0) > B (207.0) > H (193.0)	W (0.0002) > O (0.0001) > H (0.0001) > B (0.0)
842.13	Sprain of interphalangeal (joint) of hand	W (9268.457) > H (8387.3541) > B (7925.7198) > O (7038.3128)	O (775.0) > H (696.0) > B (381.0) > W (266.0)	H (0.0002) > O (0.0001) > B (0.0001) > W (0.0001)
368.40	Visual field defect NOS	W (3518.8096) > O (3338.7803) > B (2617.2164) > H (2472.198)	O (827.0) > H (485.0) > B (412.0) > W (388.0)	O (0.0001) > H (0.0001) > B (0.0001) > W (0.0001)
783.7	Adult failure to thrive	B (11673.8405) > O (9274.3388) > H (9232.3399) > W (7991.0587)	B (913.0) > W (641.0) > H (323.0) > O (234.0)	B (0.0002) > W (0.0002) > H (0.0001) > O (0.0)
560.89	Other specified intestinal obstruction	O (11867.6696) > W (11053.5973) > B (9644.6328) > H (8248.3372)	W (976.0) > B (476.0) > O (469.0) > H (190.0)	W (0.0002) > B (0.0001) > O (0.0001) > H (0.0001)
693.1	Dermatitis due to food taken internally	W (1575.5681) > O (1552.2138) > B (-20.8318) > H (-729.8931)	B (831.0) > O (478.0) > W (447.0) > H (354.0)	B (0.0002) > W (0.0001) > H (0.0001) > O (0.0001)
201.90	Hodgkin's disease, unspecified type, unspecified site, extranodal and solid organ sites	O (3376.2026) > W (3314.9124) > B (85.2558) > H (-1556.5643)	W (1040.0) > O (505.0) > B (377.0) > H (186.0)	W (0.0003) > B (0.0001) > O (0.0001) > H (0.0001)
789.59	Other ascites	W (2159.2637) > O (-1577.7792) > B (-1737.223) > H (-4013.8148)	W (936.0) > B (765.0) > O (259.0) > H (147.0)	W (0.0002) > B (0.0002) > O (0.0) > H (0.0)
348.30	Encephalopathy NOS	O (-8450.0064) > W (-9139.6638) > B (-9744.7849) > H (-10822.4334)	B (794.0) > W (754.0) > O (328.0) > H (231.0)	B (0.0002) > W (0.0002) > H (0.0001) > O (0.0001)
870.0	Laceration of skin of eyelid and periocular area	H (4991.2413) > B (4088.827) > W (2524.2196) > O (1974.1283)	O (832.0) > H (794.0) > B (333.0) > W (148.0)	H (0.0002) > O (0.0001) > B (0.0001) > W (0.0)
379.23	Vitreous hemorrhage	W (1688.7801) > B (-110.5314) > O (-267.1772) > H (-708.9524)	O (680.0) > B (599.0) > W (488.0) > H (338.0)	B (0.0001) > W (0.0001) > O (0.0001) > H (0.0001)
575.10	Cholecystitis NOS	H (18878.1463) > B (13262.7606) > W (10670.3233) > O (7856.0177)	H (1103.0) > B (377.0) > W (371.0) > O (254.0)	H (0.0003) > W (0.0001) > B (0.0001) > O (0.0)
136.3	Pneumocystosis	O (6968.5299) > W (1991.2118) > B (1298.5169) > H (-713.1017)	O (1017.0) > B (525.0) > W (380.0) > H (177.0)	O (0.0002) > B (0.0001) > W (0.0001) > H (0.0)
682.8	Cellulitis and abscess of other specified sites	B (14417.432) > H (13412.7041) > W (12903.5736) > O (11254.6181)	B (964.0) > O (422.0) > W (356.0) > H (356.0)	B (0.0002) > H (0.0001) > W (0.0001) > O (0.0001)
447.6	Arteritis NOS	W (-2420.3808) > O (-3246.7836) > B (-8144.68) > H (-10513.4497)	W (818.0) > O (519.0) > B (488.0) > H (272.0)	W (0.0002) > B (0.0001) > O (0.0001) > H (0.0001)
277.00	Cystic fibrosis without mention of meconium ileus	W (3268.303) > O (1590.4924) > B (-2931.0559) > H (-4381.0435)	W (926.0) > O (756.0) > H (237.0) > B (174.0)	W (0.0002) > O (0.0001) > H (0.0001) > B (0.0)
age_101	age on record	O (-3144.355) > W (-12420.821) > B (-14457.6165) > H (-20331.351)	O (1531.0) > W (421.0) > B (104.0) > H (30.0)	O (0.0002) > W (0.0001) > B (0.0) > H (0.0)
309.81	Posttraumatic stress disorder	O (15036.6337) > W (13154.6599) > B (11849.8319) > H (10471.4327)	O (696.0) > H (566.0) > B (497.0) > W (327.0)	H (0.0002) > B (0.0001) > O (0.0001) > W (0.0001)
670.02	Major puerperal infection, delivered, with mention of postpartum complication	O (1300.6574) > B (-3332.1194) > H (-4324.7212) > W (-4394.9486)	O (858.0) > H (672.0) > B (354.0) > W (201.0)	H (0.0002) > O (0.0001) > B (0.0001) > W (0.0)
698.3	Lichenification and lichen simplex chronicus	B (14627.3925) > H (12913.4252) > O (11308.3887) > W (7738.4841)	B (972.0) > H (496.0) > O (401.0) > W (214.0)	B (0.0002) > H (0.0001) > O (0.0001) > W (0.0001)
792.1	Nonspecific abnormal findings in stool contents	O (13586.582) > B (7471.4181) > W (5481.8149) > H (3814.5869)	B (776.0) > W (527.0) > O (464.0) > H (316.0)	B (0.0002) > W (0.0001) > H (0.0001) > O (0.0001)
593.89	Other specified disorders of kidney and ureter	O (5183.3699) > W (2971.4451) > B (-89.2644) > H (-2037.4335)	W (688.0) > O (609.0) > B (541.0) > H (245.0)	W (0.0002) > B (0.0001) > O (0.0001) > H (0.0001)
038.42	Septicemia due to escherichia coli [E. coli]	O (12736.9857) > B (8841.3391) > W (6848.8671) > H (6776.4319)	O (703.0) > W (584.0) > B (460.0) > H (334.0)	W (0.0001) > O (0.0001) > B (0.0001) > H (0.0001)
427.41	Ventricular fibrillation	O (7772.4336) > W (4363.1292) > B (1685.8303) > H (-973.5861)	W (865.0) > O (606.0) > B (419.0) > H (186.0)	W (0.0002) > O (0.0001) > B (0.0001) > H (0.0001)
626.9	Unspecified disorders of menstruation and other abnormal bleeding from female genital tract	O (7816.4352) > B (5146.9642) > W (3132.0684) > H (2199.0734)	B (741.0) > O (657.0) > H (366.0) > W (311.0)	B (0.0002) > O (0.0001) > H (0.0001) > W (0.0001)
807.00	Closed fracture of rib(s) unspecified	O (1284.5823) > W (517.4631) > H (432.1752) > B (-5.1117)	O (858.0) > W (438.0) > H (416.0) > B (357.0)	O (0.0001) > H (0.0001) > W (0.0001) > B (0.0001)
079.81	Hantavirus infection in conditions classified elsewhere and of unspecified site	O (2122.3896) > W (1800.1359) > B (1777.0771) > H (-1068.6812)	B (1046.0) > W (637.0) > O (289.0) > H (93.0)	B (0.0002) > W (0.0002) > O (0.0) > H (0.0)
174.1	Malignant neoplasm of central portion of female breast	O (7959.6625) > B (7830.916) > W (7253.7407) > H (6547.9182)	B (921.0) > W (691.0) > O (303.0) > H (148.0)	B (0.0002) > W (0.0002) > O (0.0) > H (0.0)
372.10	Chronic conjunctivitis, unspecified	O (-5163.1741) > W (-7405.3829) > B (-8220.1344) > H (-8433.2044)	O (1036.0) > H (491.0) > B (343.0) > W (190.0)	O (0.0002) > H (0.0001) > B (0.0001) > W (0.0)
663.11	Cord around neck, with compression, complicating labor and delivery, delivered	O (6707.4296) > W (4298.9105) > B (3530.8483) > H (1351.3127)	O (741.0) > H (506.0) > B (479.0) > W (329.0)	H (0.0001) > O (0.0001) > B (0.0001) > W (0.0001)
535.0	Acute gastritis	O (-8845.6831) > H (-9341.6244) > B (-10125.9186) > W (-11788.5808)	O (1058.0) > H (569.0) > B (263.0) > W (164.0)	O (0.0002) > H (0.0002) > B (0.0001) > W (0.0)
890.0	Open wound of hip and thigh, without mention of complication	H (-5418.709) > B (-5726.7757) > O (-5979.9683) > W (-8334.1638)	O (1157.0) > H (474.0) > B (301.0) > W (121.0)	O (0.0002) > H (0.0001) > B (0.0001) > W (0.0)
263.0	Malnutrition of moderate degree	H (2304.3016) > W (1982.5947) > B (1623.3075) > O (161.75)	W (872.0) > B (536.0) > O (356.0) > H (289.0)	W (0.0002) > B (0.0001) > H (0.0001) > O (0.0001)
438.9	Unspecified late effects of cerebrovascular disease	H (10475.8949) > B (5569.9334) > W (697.2862) > O (-663.5765)	H (957.0) > B (571.0) > O (269.0) > W (255.0)	H (0.0003) > B (0.0001) > W (0.0001) > O (0.0)
938	Foreign body in digestive system, unspecified (category)	O (5549.0526) > W (4534.786) > B (3887.2982) > H (3499.9088)	O (787.0) > H (604.0) > B (436.0) > W (223.0)	H (0.0002) > O (0.0001) > B (0.0001) > W (0.0001)
661.01	Primary uterine inertia, with delivery	O (11864.9668) > W (9958.6334) > B (8320.2712) > H (6495.2355)	O (675.0) > H (637.0) > W (410.0) > B (328.0)	H (0.0002) > O (0.0001) > W (0.0001) > B (0.0001)
V71.09	Observation for other suspected mental condition	H (4093.6109) > B (2442.2663) > W (1259.9112) > O (376.5961)	H (1139.0) > O (527.0) > B (298.0) > W (85.0)	H (0.0003) > O (0.0001) > B (0.0001) > W (0.0)
747.3	Anomalies of pulmonary artery, congenital	W (1379.0173) > O (499.6285) > H (332.9339) > B (109.2517)	O (719.0) > W (692.0) > H (359.0) > B (276.0)	W (0.0002) > O (0.0001) > H (0.0001) > B (0.0001)
V42.82	Peripheral stem cells replaced by transplant	W (3051.568) > O (1556.0525) > B (-193.4474) > H (-1375.9163)	W (1362.0) > B (302.0) > O (194.0) > H (188.0)	W (0.0003) > B (0.0001) > H (0.0001) > O (0.0)
gender_U	gender	O (-17243.3808) > B (-21623.3658) > W (-23778.7761) > H (-26084.5319)	O (1993.0) > W (23.0) > B (15.0) > H (11.0)	O (0.0003) > W (0.0) > B (0.0) > H (0.0)
610.0	Solitary cyst of breast	O (17242.6783) > H (15371.458) > W (14406.0747) > B (14279.3009)	W (618.0) > B (522.0) > H (479.0) > O (415.0)	W (0.0002) > H (0.0001) > B (0.0001) > O (0.0001)
198.82	Secondary malignant neoplasm of genital organs	O (13684.2738) > W (12677.057) > B (10583.0757) > H (5743.8903)	W (994.0) > B (587.0) > O (359.0) > H (94.0)	W (0.0002) > B (0.0001) > O (0.0001) > H (0.0)
789.1	Hepatomegaly	O (10959.3129) > W (8362.9653) > B (7846.7561) > H (5151.121)	B (695.0) > W (636.0) > O (468.0) > H (234.0)	B (0.0002) > W (0.0002) > O (0.0001) > H (0.0001)
379.31	Aphakia	O (10839.1207) > W (8560.8942) > B (7353.8107) > H (5851.9735)	O (1028.0) > W (388.0) > B (363.0) > H (248.0)	O (0.0002) > W (0.0001) > B (0.0001) > H (0.0001)
765.19	Other preterm infants, 2,500+ grams	O (3237.0647) > W (2997.7778) > B (1243.3705) > H (420.0175)	O (667.0) > H (632.0) > W (419.0) > B (306.0)	H (0.0002) > O (0.0001) > W (0.0001) > B (0.0001)
843.9	Sprain of unspecified site of hip and thigh	B (2697.1017) > O (913.6745) > H (-248.3057) > W (-2145.321)	O (818.0) > B (697.0) > H (287.0) > W (218.0)	B (0.0002) > O (0.0001) > H (0.0001) > W (0.0001)
338.29	Other chronic pain	W (6552.0889) > O (4387.2203) > B (-618.2848) > H (-4262.944)	B (1073.0) > W (641.0) > O (243.0) > H (61.0)	B (0.0003) > W (0.0002) > O (0.0) > H (0.0)
474.00	Chronic tonsillitis	W (12092.5445) > H (9957.5158) > B (7881.309) > O (5757.9706)	H (688.0) > W (577.0) > O (376.0) > B (371.0)	H (0.0002) > W (0.0001) > B (0.0001) > O (0.0001)
191.8	Malignant neoplasm of other parts of brain	W (2734.0135) > B (-1316.7311) > O (-1625.3419) > H (-2900.8364)	W (1183.0) > O (358.0) > B (336.0) > H (133.0)	W (0.0003) > B (0.0001) > O (0.0001) > H (0.0)
577.9	Pancreatic disease NOS	O (23478.4367) > W (21123.0402) > B (19728.7906) > H (17958.4832)	B (549.0) > O (497.0) > W (486.0) > H (475.0)	H (0.0001) > B (0.0001) > W (0.0001) > O (0.0001)
V63.8	Other specified reasons for unavailability of medical facilities	B (-2799.4387) > O (-4083.7765) > H (-5208.431) > W (-7377.3576)	O (1207.0) > B (352.0) > H (283.0) > W (164.0)	O (0.0002) > B (0.0001) > H (0.0001) > W (0.0)
531.40	Chronic or unspecified gastric ulcer with hemorrhage, without mention of obstruction	H (-1506.4216) > B (-1542.4018) > O (-1764.5562) > W (-7405.925)	O (710.0) > W (479.0) > B (448.0) > H (368.0)	W (0.0001) > O (0.0001) > B (0.0001) > H (0.0001)
789.9	Other symptoms involving abdomen and pelvis	O (4430.8906) > W (2845.0972) > H (887.6274) > B (426.8438)	W (774.0) > O (672.0) > H (326.0) > B (229.0)	W (0.0002) > O (0.0001) > H (0.0001) > B (0.0001)
443.0	Raynaud's syndrome	O (10893.0149) > W (10288.4582) > B (2397.5438) > H (-534.264)	W (840.0) > B (611.0) > O (378.0) > H (169.0)	W (0.0002) > B (0.0001) > O (0.0001) > H (0.0)
V72.82	Preoperative respiratory examination	O (12762.6191) > W (7314.778) > B (5314.4275) > H (3763.0275)	O (669.0) > B (589.0) > W (458.0) > H (279.0)	B (0.0001) > W (0.0001) > O (0.0001) > H (0.0001)
478.19	Other diseases of nasal cavity and sinuses	B (8333.6799) > W (6710.0689) > O (6154.076) > H (3832.6111)	B (1158.0) > W (510.0) > O (239.0) > H (87.0)	B (0.0003) > W (0.0001) > O (0.0) > H (0.0)
362.02	Proliferative diabetic retinopathy	W (6159.1255) > B (5055.2903) > O (5012.2023) > H (3448.3578)	B (1071.0) > W (394.0) > O (361.0) > H (166.0)	B (0.0003) > W (0.0001) > O (0.0001) > H (0.0)
528.00	Stomatitis and mucositis, unspecified	H (12791.0177) > B (12326.7237) > W (10698.1495) > O (9623.71)	W (982.0) > B (685.0) > O (223.0) > H (100.0)	W (0.0002) > B (0.0002) > O (0.0) > H (0.0)
770.1	Fetal and newborn aspiration	O (1021.2045) > B (-858.1041) > W (-1336.2477) > H (-1775.4046)	O (981.0) > H (517.0) > W (255.0) > B (235.0)	O (0.0002) > H (0.0001) > W (0.0001) > B (0.0001)
567.2	Other suppurative peritonitis	O (3033.8154) > B (-247.8098) > H (-1132.8921) > W (-1386.6871)	W (659.0) > O (650.0) > H (344.0) > B (334.0)	W (0.0002) > O (0.0001) > H (0.0001) > B (0.0001)
850.9	Concussion NOS	O (1683.9915) > W (830.8893) > B (569.368) > H (368.2125)	O (742.0) > H (518.0) > B (473.0) > W (254.0)	H (0.0001) > O (0.0001) > B (0.0001) > W (0.0001)
289.81	Primary hypercoagulable state	W (3953.9135) > O (3865.2857) > B (532.9197) > H (-1036.28)	B (1087.0) > W (507.0) > O (232.0) > H (157.0)	B (0.0003) > W (0.0001) > H (0.0) > O (0.0)
944.00	Burn of unspecified degree of unspecified site of hand	B (-6543.2233) > O (-7014.0265) > H (-7703.161) > W (-9119.2416)	O (893.0) > H (520.0) > B (416.0) > W (153.0)	O (0.0001) > H (0.0001) > B (0.0001) > W (0.0)
448.1	Nevus, non-neoplastic	O (-5868.4703) > W (-6096.7612) > H (-11973.211) > B (-12899.7024)	W (1307.0) > O (373.0) > H (162.0) > B (139.0)	W (0.0003) > O (0.0001) > H (0.0) > B (0.0)
277.9	Unspecified disorder of metabolism	H (13431.9527) > W (12307.2769) > O (11869.4264) > B (10786.0891)	H (1039.0) > O (377.0) > B (307.0) > W (257.0)	H (0.0003) > B (0.0001) > W (0.0001) > O (0.0001)
044.9	HIV infection not otherwise specified (with or without other conditions not classifiable to 042, 043, 044.0)	O (-12927.2756) > B (-14263.7317) > W (-14854.7277) > H (-17178.4556)	O (1066.0) > B (534.0) > W (235.0) > H (145.0)	O (0.0002) > B (0.0001) > W (0.0001) > H (0.0)
620.8	Other noninflammatory disorders of ovary, fallopian tube, and broad ligament	H (11842.2348) > W (11775.4464) > B (11585.9233) > O (11300.9513)	H (653.0) > O (580.0) > B (380.0) > W (367.0)	H (0.0002) > O (0.0001) > W (0.0001) > B (0.0001)
727.41	Ganglion of joint	O (5206.4265) > W (1075.5206) > B (587.407) > H (-614.5844)	O (789.0) > H (482.0) > B (418.0) > W (291.0)	H (0.0001) > O (0.0001) > B (0.0001) > W (0.0001)
617.0	Endometriosis of uterus	W (9285.6967) > O (7513.2579) > B (4714.5175) > H (2953.0094)	W (757.0) > O (593.0) > B (391.0) > H (238.0)	W (0.0002) > O (0.0001) > B (0.0001) > H (0.0001)
362.60	Peripheral retinal degeneration, unspecified	B (-2430.206) > O (-3350.5126) > W (-6062.2157) > H (-6506.5394)	O (757.0) > B (550.0) > H (390.0) > W (281.0)	B (0.0001) > O (0.0001) > H (0.0001) > W (0.0001)
371.00	Corneal opacity NOS	O (271.1685) > H (-344.2804) > B (-1019.3454) > W (-2575.3646)	O (868.0) > H (462.0) > B (419.0) > W (225.0)	O (0.0001) > H (0.0001) > B (0.0001) > W (0.0001)
V79.3	Screening for developmental handicaps in early childhood	H (-1182.1638) > O (-1279.3331) > B (-1454.4866) > W (-2054.9295)	O (981.0) > H (510.0) > B (246.0) > W (236.0)	O (0.0002) > H (0.0001) > W (0.0001) > B (0.0001)
V31.01	Twin, mate liveborn, born in hospital, delivered by cesarean section	W (7653.2367) > O (6583.6158) > B (4674.7761) > H (4209.3293)	O (633.0) > W (538.0) > H (468.0) > B (328.0)	W (0.0001) > H (0.0001) > O (0.0001) > B (0.0001)
414.04	Coronary atherosclerosis of artery bypass graft	W (7613.603) > O (6780.5463) > B (4949.0984) > H (3899.3035)	W (817.0) > B (751.0) > O (287.0) > H (108.0)	W (0.0002) > B (0.0002) > O (0.0) > H (0.0)
V59.4	KIDNEY DONOR	W (6449.8446) > H (5263.9348) > B (4306.1709) > O (2371.0921)	O (781.0) > W (646.0) > B (281.0) > H (250.0)	W (0.0002) > O (0.0001) > H (0.0001) > B (0.0001)
250.91	Diabetes mellitus type I [insulin dependent type] [IDDM] [juvenile type], not stated as uncontrolled, with unspecified complication	O (10432.345) > B (8376.1345) > W (3819.298) > H (3177.3657)	B (720.0) > O (694.0) > W (347.0) > H (197.0)	B (0.0002) > O (0.0001) > W (0.0001) > H (0.0001)
644.1	Other threatened labor	O (13233.3351) > W (9341.9047) > B (8419.5269) > H (5056.4914)	O (777.0) > H (621.0) > B (337.0) > W (222.0)	H (0.0002) > O (0.0001) > B (0.0001) > W (0.0001)
648.83	Abnormal glucose tolerance of mother, antepartum	O (-1265.4141) > W (-5795.9548) > B (-6177.4041) > H (-7722.6085)	O (697.0) > H (585.0) > B (469.0) > W (204.0)	H (0.0002) > O (0.0001) > B (0.0001) > W (0.0001)
180.9	Malignant neoplasm of cervix uteri, unspecified	O (12971.8927) > H (9205.3639) > B (9132.3003) > W (8581.6687)	O (575.0) > W (531.0) > B (482.0) > H (361.0)	W (0.0001) > B (0.0001) > H (0.0001) > O (0.0001)
275.41	Hypocalcemia	H (14202.5674) > B (12880.2107) > O (12812.4464) > W (12656.4801)	B (836.0) > W (621.0) > O (248.0) > H (241.0)	B (0.0002) > W (0.0002) > H (0.0001) > O (0.0)
V27.2	Mother with twins, both liveborn	O (3765.1693) > W (1451.1091) > B (-385.9187) > H (-1327.6244)	O (722.0) > W (505.0) > H (435.0) > B (283.0)	W (0.0001) > H (0.0001) > O (0.0001) > B (0.0001)
802.8	Other facial bones closed fracture	H (263.9667) > B (239.4716) > O (-565.0627) > W (-1444.7441)	O (837.0) > B (430.0) > H (413.0) > W (265.0)	O (0.0001) > H (0.0001) > B (0.0001) > W (0.0001)
V45.61	Postsurgical cataract extraction status	O (6275.6661) > B (4576.1374) > W (3827.657) > H (3476.7558)	B (1201.0) > W (429.0) > O (252.0) > H (62.0)	B (0.0003) > W (0.0001) > O (0.0) > H (0.0)
780.97	Altered mental status	B (18288.8937) > H (15296.2993) > W (12066.4013) > O (8025.2962)	B (1331.0) > W (425.0) > O (123.0) > H (62.0)	B (0.0003) > W (0.0001) > O (0.0) > H (0.0)
560.81	Intestinal or peritoneal adhesions with obstruction [postoperative] [postinfection]	O (12466.4206) > W (12029.4683) > B (10208.0601) > H (5631.3637)	W (743.0) > B (500.0) > O (485.0) > H (213.0)	W (0.0002) > B (0.0001) > O (0.0001) > H (0.0001)
250.81	Diabetes mellitus type I [insulin dependent type] [IDDM] [juvenile type], not stated as uncontrolled, with other specified manifestations	W (14259.5885) > O (13690.9012) > B (11187.4101) > H (9755.0224)	W (556.0) > B (555.0) > O (430.0) > H (400.0)	W (0.0001) > B (0.0001) > H (0.0001) > O (0.0001)
569.42	Anal or rectal pain	B (11978.1533) > H (11731.7681) > O (10901.0611) > W (10584.4514)	B (593.0) > W (520.0) > O (472.0) > H (354.0)	B (0.0001) > W (0.0001) > H (0.0001) > O (0.0001)
451.9	Phlebitis and thrombophlebitis of unspecified site	O (-1638.4645) > B (-6054.6748) > H (-6557.6136) > W (-7860.3918)	O (587.0) > H (527.0) > B (435.0) > W (389.0)	H (0.0001) > B (0.0001) > O (0.0001) > W (0.0001)
787.99	Other symptoms involving digestive system	O (3645.8782) > W (3386.9602) > B (1872.1468) > H (1365.4761)	W (712.0) > B (500.0) > O (446.0) > H (279.0)	W (0.0002) > B (0.0001) > H (0.0001) > O (0.0001)
785.52	Septic shock	W (-4655.0392) > O (-5064.3536) > B (-5843.482) > H (-7202.65)	B (753.0) > W (685.0) > H (251.0) > O (241.0)	B (0.0002) > W (0.0002) > H (0.0001) > O (0.0)
454.2	Varicose veins of lower extremities with ulcer and inflammation	H (13830.228) > B (12608.7276) > W (8178.6472) > O (8152.579)	H (664.0) > B (566.0) > O (382.0) > W (317.0)	H (0.0002) > B (0.0001) > W (0.0001) > O (0.0001)
996.59	Mechanical complication due to other implant and internal device, not elsewhere classified	W (911.6476) > O (663.8965) > B (-1969.4304) > H (-3350.4411)	W (898.0) > B (405.0) > O (383.0) > H (242.0)	W (0.0002) > B (0.0001) > H (0.0001) > O (0.0001)
173.9	Other malignant neoplasm of skin, site unspecified	O (-2892.7094) > W (-4848.4932) > H (-5954.6649) > B (-6729.9084)	O (808.0) > W (672.0) > H (272.0) > B (164.0)	W (0.0002) > O (0.0001) > H (0.0001) > B (0.0)
575.1	Other cholecystitis	O (1491.7308) > B (-3384.6829) > W (-3801.0456) > H (-3966.8714)	O (901.0) > H (436.0) > W (375.0) > B (203.0)	O (0.0001) > H (0.0001) > W (0.0001) > B (0.0)
702.11	Inflamed seborrheic keratosis	O (5892.0848) > W (5422.9176) > B (1771.5652) > H (1290.2385)	W (1093.0) > O (315.0) > B (292.0) > H (207.0)	W (0.0003) > B (0.0001) > H (0.0001) > O (0.0001)
250.10	type II diabetes mellitus [non-insulin dependent type] [NIDDM type] [adult-onset type] or unspecified type, not stated as uncontrolled, with ketoacidosis	O (7911.2431) > B (6846.9096) > H (5621.5269) > W (3983.9608)	O (593.0) > B (558.0) > H (505.0) > W (251.0)	H (0.0001) > B (0.0001) > O (0.0001) > W (0.0001)
530.89	Other specified disorders of esophagus	O (3401.319) > W (2718.0014) > B (-243.0884) > H (-3677.3167)	W (887.0) > B (574.0) > O (329.0) > H (114.0)	W (0.0002) > B (0.0001) > O (0.0001) > H (0.0)
987.9	Toxic effect of unspecified gas, fume, or vapor	O (2779.646) > B (1883.6852) > W (1874.1238) > H (695.5736)	O (1037.0) > H (354.0) > B (281.0) > W (232.0)	O (0.0002) > H (0.0001) > B (0.0001) > W (0.0001)
457.1	Other lymphedema	O (9644.5643) > B (7837.0504) > W (7613.719) > H (4077.7132)	B (899.0) > W (483.0) > O (364.0) > H (157.0)	B (0.0002) > W (0.0001) > O (0.0001) > H (0.0)
290.10	Presenile dementia, uncomplicated	O (-335.4075) > B (-3894.9875) > W (-4764.3437) > H (-5156.0583)	O (913.0) > B (395.0) > W (358.0) > H (237.0)	O (0.0001) > B (0.0001) > W (0.0001) > H (0.0001)
474.11	Hypertrophy of tonsils alone	W (4926.8266) > O (3977.7695) > B (1967.1761) > H (973.6375)	O (639.0) > H (545.0) > B (366.0) > W (353.0)	H (0.0001) > O (0.0001) > W (0.0001) > B (0.0001)
386.11	Benign paroxysmal positional vertigo	B (12124.7226) > H (9755.8931) > O (9262.58) > W (8456.8443)	B (877.0) > W (390.0) > O (338.0) > H (296.0)	B (0.0002) > W (0.0001) > H (0.0001) > O (0.0001)
429.89	Other ill-defined heart diseases	W (13488.2462) > O (9351.2248) > B (6064.6117) > H (3118.2377)	W (978.0) > B (393.0) > O (352.0) > H (175.0)	W (0.0002) > B (0.0001) > O (0.0001) > H (0.0)
428.22	Systolic heart failure, chronic	O (15214.9883) > B (14857.0668) > W (13149.8492) > H (12768.7235)	B (1411.0) > W (294.0) > O (130.0) > H (62.0)	B (0.0003) > W (0.0001) > O (0.0) > H (0.0)
250.41	Diabetes mellitus type I [insulin dependent type] [IDDM] [juvenile type], not stated as uncontrolled, with renal manifestations	O (13372.5579) > W (11401.315) > B (6975.0283) > H (6338.097)	B (584.0) > W (545.0) > O (459.0) > H (308.0)	B (0.0001) > W (0.0001) > H (0.0001) > O (0.0001)
786.9	Other symptoms involving respiratory system and chest	O (13659.374) > W (10979.7756) > B (7460.8668) > H (3768.8285)	W (745.0) > O (464.0) > B (435.0) > H (252.0)	W (0.0002) > B (0.0001) > O (0.0001) > H (0.0001)
V45.71	Acquired absence of breast and nipple	B (7527.8601) > H (7223.8231) > O (6462.8634) > W (6077.3531)	W (869.0) > B (721.0) > O (195.0) > H (110.0)	W (0.0002) > B (0.0002) > O (0.0) > H (0.0)
V76.0	Special screening for malignant neoplasms of the respiratory organs	H (14119.2804) > B (9010.2932) > O (4685.654) > W (3818.6636)	H (1008.0) > B (306.0) > W (300.0) > O (277.0)	H (0.0003) > W (0.0001) > B (0.0001) > O (0.0)
402.90	Unspecified hypertensive heart disease without heart failure	O (13382.9051) > B (12034.3514) > W (11367.3045) > H (10570.0956)	O (642.0) > W (642.0) > B (370.0) > H (234.0)	W (0.0002) > O (0.0001) > B (0.0001) > H (0.0001)
E879.0	Cardiac catheterization as the cause of abnormal reaction of patient, or of later complication, without mention of misadventure at time of procedure	W (7136.093) > O (3790.1585) > B (3198.192) > H (2512.1703)	W (1009.0) > O (382.0) > B (280.0) > H (216.0)	W (0.0002) > B (0.0001) > O (0.0001) > H (0.0001)
456.4	Scrotal varices	W (11634.1124) > O (4544.1001) > B (4044.8588) > H (4035.8791)	W (755.0) > O (690.0) > H (287.0) > B (155.0)	W (0.0002) > O (0.0001) > H (0.0001) > B (0.0)
289.1	Chronic lymphadenitis	W (4780.9086) > O (2434.067) > B (585.2475) > H (-655.1992)	W (978.0) > O (501.0) > B (244.0) > H (163.0)	W (0.0002) > O (0.0001) > B (0.0001) > H (0.0)
078.5	Cytomegaloviral disease	O (1125.4513) > W (-1202.7242) > B (-3501.8455) > H (-3750.8584)	W (763.0) > O (518.0) > B (384.0) > H (220.0)	W (0.0002) > B (0.0001) > O (0.0001) > H (0.0001)
447.1	Stricture of artery	O (7381.9704) > W (6740.1899) > B (2894.324) > H (-789.7738)	W (813.0) > B (474.0) > O (437.0) > H (157.0)	W (0.0002) > B (0.0001) > O (0.0001) > H (0.0)
V62.9	Unspecified psychosocial circumstance	O (-412.2723) > H (-2641.922) > B (-2936.9659) > W (-3715.9076)	O (989.0) > H (590.0) > B (231.0) > W (68.0)	H (0.0002) > O (0.0002) > B (0.0001) > W (0.0)
216.7	Benign neoplasm of skin of lower limb, including hip	O (13941.1007) > W (10446.0055) > B (4801.3934) > H (2316.4163)	W (791.0) > B (509.0) > O (397.0) > H (179.0)	W (0.0002) > B (0.0001) > O (0.0001) > H (0.0)
290.40	Vascular dementia, uncomplicated	O (8483.6267) > B (5422.483) > W (3491.5539) > H (3304.6052)	B (655.0) > O (641.0) > W (393.0) > H (185.0)	B (0.0002) > O (0.0001) > W (0.0001) > H (0.0001)
315.8	Other specified delays in development	O (-1279.64) > W (-2811.3343) > B (-4303.0122) > H (-4369.621)	B (594.0) > O (485.0) > W (425.0) > H (370.0)	B (0.0001) > W (0.0001) > H (0.0001) > O (0.0001)
263.8	Other protein-calorie malnutrition	W (15355.2176) > B (12082.4275) > O (10885.7143) > H (8816.1062)	W (762.0) > B (506.0) > O (422.0) > H (184.0)	W (0.0002) > B (0.0001) > O (0.0001) > H (0.0001)
581.9	Nephrotic syndrome with unspecified pathological lesion in kidney	O (12956.054) > B (9459.4816) > W (9265.3544) > H (9215.8225)	O (566.0) > B (547.0) > W (410.0) > H (351.0)	B (0.0001) > W (0.0001) > H (0.0001) > O (0.0001)
V55.1	Attention to gastrostomy	H (198.6001) > B (-170.1758) > W (-1393.5433) > O (-1567.7253)	B (767.0) > W (443.0) > O (334.0) > H (329.0)	B (0.0002) > W (0.0001) > H (0.0001) > O (0.0001)
661.41	Hypertonic, incoordinate, or prolonged uterine contractions, with delivery	O (9787.9484) > W (7457.9406) > B (6602.1685) > H (4695.5582)	O (661.0) > H (489.0) > W (447.0) > B (273.0)	H (0.0001) > W (0.0001) > O (0.0001) > B (0.0001)
377.10	Optic atrophy unspecified	O (4264.3741) > B (3265.8607) > H (1188.9689) > W (-732.1504)	O (630.0) > B (582.0) > H (355.0) > W (302.0)	B (0.0001) > O (0.0001) > H (0.0001) > W (0.0001)
633.1	Tubal pregnancy	W (8749.8844) > O (7632.0653) > B (6492.9805) > H (5561.4262)	O (838.0) > H (450.0) > B (347.0) > W (234.0)	O (0.0001) > H (0.0001) > B (0.0001) > W (0.0001)
365.04	Ocular hypertension	O (3138.4612) > B (2583.5112) > W (1000.7474) > H (763.4192)	B (1223.0) > W (355.0) > O (243.0) > H (47.0)	B (0.0003) > W (0.0001) > O (0.0) > H (0.0)
752.5	Undescended and retractile testicle	O (6041.5598) > W (4014.3539) > B (902.6389) > H (-1727.8924)	O (1289.0) > W (299.0) > H (170.0) > B (109.0)	O (0.0002) > W (0.0001) > H (0.0) > B (0.0)
289.9	Blood disease NOS	O (1588.8189) > B (-611.9403) > W (-991.26) > H (-1290.6553)	O (640.0) > W (467.0) > B (437.0) > H (323.0)	W (0.0001) > O (0.0001) > B (0.0001) > H (0.0001)
V09.0	Infection with microorganisms resistant to penicillins	B (5811.0298) > H (5283.2409) > O (4072.8961) > W (3959.1352)	B (682.0) > W (645.0) > H (298.0) > O (241.0)	B (0.0002) > W (0.0002) > H (0.0001) > O (0.0)
521.0	Dental caries	W (11376.7563) > O (11079.0338) > B (8786.6522) > H (6301.0585)	O (721.0) > W (438.0) > B (369.0) > H (338.0)	O (0.0001) > W (0.0001) > H (0.0001) > B (0.0001)
305.50	Opioid abuse, unspecified use	B (4576.5384) > W (3727.2901) > O (3376.711) > H (3089.7219)	B (720.0) > O (607.0) > H (277.0) > W (260.0)	B (0.0002) > O (0.0001) > H (0.0001) > W (0.0001)
359.9	Myopathy unspecified	O (5145.0381) > W (4050.2592) > B (953.0549) > H (-756.3195)	O (662.0) > W (629.0) > B (332.0) > H (240.0)	W (0.0002) > O (0.0001) > B (0.0001) > H (0.0001)
666.12	Other immediate postpartum hemorrhage, with delivery	O (19793.3849) > H (16547.8677) > W (16526.7587) > B (16401.5816)	H (738.0) > O (579.0) > B (323.0) > W (222.0)	H (0.0002) > O (0.0001) > B (0.0001) > W (0.0001)
346.00	Migraine with aura, without mention of intractable migraine without mention of status migrainosus	O (2496.7102) > W (1630.3824) > B (-3054.0096) > H (-4630.8912)	W (651.0) > O (540.0) > B (383.0) > H (287.0)	W (0.0002) > B (0.0001) > O (0.0001) > H (0.0001)
610.2	Fibroadenosis of breast	W (10176.6989) > O (9403.2754) > B (8594.5154) > H (8345.0437)	H (609.0) > W (466.0) > B (422.0) > O (364.0)	H (0.0002) > W (0.0001) > B (0.0001) > O (0.0001)
438.89	Other late effects of cerebrovascular disease	H (9920.9917) > O (9409.0532) > B (9267.5894) > W (8503.9343)	B (976.0) > W (381.0) > H (297.0) > O (206.0)	B (0.0002) > W (0.0001) > H (0.0001) > O (0.0)
304.00	Opioid type dependence unspecified use	W (-3171.9823) > B (-5484.5018) > H (-5947.4541) > O (-6002.2176)	O (587.0) > B (540.0) > W (412.0) > H (317.0)	B (0.0001) > W (0.0001) > O (0.0001) > H (0.0001)
070.32	Viral hepatitis B without mention of hepatic coma, chronic, without mention of hepatitis delta	O (-1863.6806) > B (-3314.401) > H (-4055.915) > W (-4325.79)	B (617.0) > O (598.0) > W (350.0) > H (291.0)	B (0.0001) > O (0.0001) > W (0.0001) > H (0.0001)
038.0	Streptococcal septicemia	O (518.2706) > B (-2568.5082) > W (-3230.6232) > H (-5676.8229)	O (663.0) > W (532.0) > B (396.0) > H (262.0)	W (0.0001) > O (0.0001) > B (0.0001) > H (0.0001)
V62.82	Bereavement, uncomplicated	H (12842.004) > B (12364.3237) > O (11831.2907) > W (9926.2956)	H (939.0) > O (441.0) > B (400.0) > W (69.0)	H (0.0003) > B (0.0001) > O (0.0001) > W (0.0)
288.8	Other specified disease of white blood cells	O (4433.2307) > H (1385.6741) > B (1202.9333) > W (-29.72)	O (605.0) > W (532.0) > B (384.0) > H (323.0)	W (0.0001) > O (0.0001) > B (0.0001) > H (0.0001)
197.5	Secondary malignant neoplasm of large intestine and rectum	O (678.3982) > B (-3828.4655) > W (-4127.5726) > H (-4780.1095)	W (799.0) > B (534.0) > O (395.0) > H (115.0)	W (0.0002) > B (0.0001) > O (0.0001) > H (0.0)
245.2	Chronic lymphocytic thyroiditis	W (2675.7679) > O (1609.1247) > B (-3535.8398) > H (-4412.5187)	W (1005.0) > O (540.0) > B (156.0) > H (142.0)	W (0.0002) > O (0.0001) > H (0.0) > B (0.0)
384.20	Perforation of tympanic membrane, unspecified	O (6704.9388) > W (6408.5874) > B (4330.2961) > H (4021.5547)	O (629.0) > H (446.0) > W (441.0) > B (323.0)	H (0.0001) > W (0.0001) > O (0.0001) > B (0.0001)
256.4	Polycystic ovaries	O (6928.3876) > W (4474.7748) > B (1535.1908) > H (361.4085)	B (540.0) > O (499.0) > W (495.0) > H (305.0)	B (0.0001) > W (0.0001) > H (0.0001) > O (0.0001)
813.80	Closed fracture of unspecified part of forearm	H (1199.6086) > O (728.0551) > B (67.3404) > W (-26.3157)	O (677.0) > H (500.0) > B (379.0) > W (282.0)	H (0.0001) > O (0.0001) > B (0.0001) > W (0.0001)
519.8	Other diseases of respiratory system, not elsewhere classified	O (1525.8608) > B (-1577.7567) > W (-1634.182) > H (-2979.3324)	O (535.0) > W (491.0) > B (435.0) > H (374.0)	W (0.0001) > H (0.0001) > B (0.0001) > O (0.0001)
286.7	Acquired coagulation factor deficiency	O (4279.6638) > W (-794.4992) > B (-1791.8851) > H (-6845.5221)	W (668.0) > B (568.0) > O (452.0) > H (147.0)	W (0.0002) > B (0.0001) > O (0.0001) > H (0.0)
760.9	Unspecified maternal condition affecting fetus or newborn	O (1738.3147) > W (1074.8429) > B (-3359.8926) > H (-5280.9406)	O (983.0) > W (717.0) > B (79.0) > H (55.0)	W (0.0002) > O (0.0002) > B (0.0) > H (0.0)
518.4	Acute edema of lung, unspecified	O (11298.6225) > B (8234.9737) > H (8170.757) > W (7213.4794)	O (614.0) > W (540.0) > B (369.0) > H (311.0)	W (0.0001) > O (0.0001) > B (0.0001) > H (0.0001)
151.9	Malignant neoplasm of stomach, unspecified	H (5262.3293) > W (4996.1676) > B (4666.297) > O (3351.022)	W (742.0) > O (527.0) > B (356.0) > H (207.0)	W (0.0002) > O (0.0001) > B (0.0001) > H (0.0001)
453.40	Venous embolism and thrombosis of unspecified deep vessels of lower extremity	B (14436.3788) > W (14244.7837) > O (13573.357) > H (10668.1875)	B (1070.0) > W (538.0) > O (167.0) > H (56.0)	B (0.0003) > W (0.0001) > O (0.0) > H (0.0)
579.9	Unspecified intestinal malabsorption	O (8451.0122) > W (7031.3278) > B (2286.5613) > H (641.4841)	W (792.0) > O (416.0) > B (379.0) > H (237.0)	W (0.0002) > B (0.0001) > O (0.0001) > H (0.0001)
455.9	Residual hemorrhoidal skin tags	O (4526.3775) > B (4128.7736) > W (3584.3136) > H (2417.6359)	W (643.0) > B (629.0) > O (390.0) > H (161.0)	W (0.0002) > B (0.0001) > O (0.0001) > H (0.0)
727.04	Radial styloid tenosynovitis	O (6293.0805) > B (3219.906) > W (1208.6273) > H (1089.2633)	B (586.0) > O (561.0) > H (383.0) > W (291.0)	B (0.0001) > H (0.0001) > O (0.0001) > W (0.0001)
362.56	Macular puckering of retina	W (2807.7735) > O (-1073.4111) > B (-3475.707) > H (-5369.6526)	W (677.0) > B (645.0) > O (423.0) > H (74.0)	W (0.0002) > B (0.0002) > O (0.0001) > H (0.0)
157.0	Malignant neoplasm of head of pancreas	W (4842.5212) > O (2489.4192) > B (-669.0074) > H (-2558.9564)	W (1003.0) > O (425.0) > B (246.0) > H (145.0)	W (0.0002) > O (0.0001) > B (0.0001) > H (0.0)
348.8	Other conditions of brain	O (6336.5474) > W (5379.9784) > B (1255.966) > H (-2060.8165)	W (696.0) > O (533.0) > B (430.0) > H (160.0)	W (0.0002) > B (0.0001) > O (0.0001) > H (0.0)
799.3	Debility unspecified	W (7123.7876) > O (7080.3366) > B (6879.481) > H (5469.6069)	W (904.0) > B (383.0) > O (268.0) > H (263.0)	W (0.0002) > B (0.0001) > H (0.0001) > O (0.0)
714.30	Polyarticular juvenile rheumatoid arthritis, chronic or unspecified	O (3438.2028) > W (1245.8768) > H (860.3962) > B (833.9279)	O (663.0) > H (404.0) > W (379.0) > B (366.0)	H (0.0001) > O (0.0001) > W (0.0001) > B (0.0001)
681.02	Onychia and paronychia of finger	B (14381.5251) > O (12726.5632) > H (10931.569) > W (9967.6223)	B (741.0) > O (522.0) > H (411.0) > W (137.0)	B (0.0002) > H (0.0001) > O (0.0001) > W (0.0)
583.9	Nephritis and nephropathy, not specified as acute or chronic, with unspecified pathological lesion in kidney	O (3009.1782) > W (818.8985) > B (-2450.7959) > H (-4550.0083)	O (585.0) > W (489.0) > B (488.0) > H (249.0)	W (0.0001) > B (0.0001) > O (0.0001) > H (0.0001)
225.1	Benign neoplasm of cranial nerves	W (9529.5576) > O (4120.083) > B (973.474) > H (-779.0093)	W (874.0) > O (572.0) > B (213.0) > H (149.0)	W (0.0002) > O (0.0001) > B (0.0) > H (0.0)
V61.5	Multiparity	H (14095.7817) > O (12581.8186) > B (12053.614) > W (8854.9869)	H (913.0) > O (512.0) > B (286.0) > W (95.0)	H (0.0003) > O (0.0001) > B (0.0001) > W (0.0)
368.2	Diplopia	W (6413.8797) > H (4866.1913) > O (4732.0368) > B (3968.1007)	W (706.0) > O (485.0) > B (383.0) > H (229.0)	W (0.0002) > B (0.0001) > O (0.0001) > H (0.0001)
821.00	Fracture of unspecified part of femur, closed	O (1858.6018) > W (-403.875) > B (-604.8939) > H (-1705.6241)	O (604.0) > W (504.0) > B (408.0) > H (287.0)	W (0.0001) > O (0.0001) > B (0.0001) > H (0.0001)
933.0	Foreign body in pharynx	H (-832.5485) > B (-1021.5661) > O (-1429.0161) > W (-3017.9421)	O (781.0) > H (502.0) > B (319.0) > W (201.0)	H (0.0001) > O (0.0001) > B (0.0001) > W (0.0)
473.2	Chronic ethmoidal sinusitis	W (918.0109) > O (-1299.4084) > B (-2777.6748) > H (-3732.3481)	W (832.0) > O (553.0) > B (231.0) > H (186.0)	W (0.0002) > O (0.0001) > B (0.0001) > H (0.0001)
451.2	Phlebitis and thrombophlebitis of lower extremities NOS	O (13990.8773) > W (13971.5279) > H (13138.07) > B (12731.6617)	W (646.0) > B (553.0) > O (306.0) > H (292.0)	W (0.0002) > B (0.0001) > H (0.0001) > O (0.0)
527.2	Sialoadenitis	O (6470.6079) > W (5175.7529) > B (4792.5869) > H (3978.5108)	O (517.0) > B (498.0) > W (435.0) > H (345.0)	B (0.0001) > W (0.0001) > H (0.0001) > O (0.0001)
780.71	Chronic fatigue syndrome	W (5097.0805) > O (3505.1272) > B (2177.8498) > H (1965.845)	W (467.0) > H (459.0) > B (441.0) > O (426.0)	H (0.0001) > W (0.0001) > B (0.0001) > O (0.0001)
752.51	Undescended testis	W (14531.0783) > B (10650.8431) > H (10157.1279) > O (8949.8274)	W (675.0) > H (470.0) > B (337.0) > O (311.0)	W (0.0002) > H (0.0001) > B (0.0001) > O (0.0001)
789.3	Abdominal or pelvic swelling, mass, or lump	O (-4935.4389) > B (-7561.4983) > W (-9765.5906) > H (-10005.1797)	O (869.0) > W (345.0) > H (290.0) > B (287.0)	O (0.0001) > W (0.0001) > H (0.0001) > B (0.0001)
595.2	Other chronic cystitis	W (8707.6292) > H (6650.6691) > O (5800.3353) > B (4465.5352)	W (772.0) > O (408.0) > H (367.0) > B (243.0)	W (0.0002) > H (0.0001) > O (0.0001) > B (0.0001)
795.09	Other abnormal Papanicolaou smear of cervix and cervical HPV	B (7636.6724) > W (6184.9886) > O (5706.0343) > H (4844.5254)	B (1134.0) > W (293.0) > O (265.0) > H (97.0)	B (0.0003) > W (0.0001) > O (0.0) > H (0.0)
372.72	CONJUNCTIVAL HEMORRHAGE	H (2940.9943) > B (2637.9233) > O (-135.9082) > W (-1849.9802)	B (570.0) > O (493.0) > H (489.0) > W (236.0)	H (0.0001) > B (0.0001) > O (0.0001) > W (0.0001)
V44.3	Colostomy status	O (197.2346) > W (-357.5983) > H (-1129.9973) > B (-1472.4541)	W (728.0) > O (470.0) > B (383.0) > H (206.0)	W (0.0002) > B (0.0001) > O (0.0001) > H (0.0001)
784.9	Other symptoms involving head and neck	H (8097.9562) > O (8044.3404) > W (7426.9811) > B (6667.9021)	H (615.0) > O (543.0) > W (388.0) > B (240.0)	H (0.0002) > W (0.0001) > O (0.0001) > B (0.0001)
V10.52	Personal history of malignant neoplasm of kidney	W (4271.7714) > O (3842.5652) > B (-61.0604) > H (-2837.1126)	W (916.0) > B (418.0) > O (328.0) > H (123.0)	W (0.0002) > B (0.0001) > O (0.0001) > H (0.0)
272.1	Pure hyperglyceridemia	O (6980.5786) > W (3976.484) > B (818.8351) > H (284.6901)	W (678.0) > B (589.0) > O (353.0) > H (163.0)	W (0.0002) > B (0.0001) > O (0.0001) > H (0.0)
724.1	Pain in thoracic spine	O (11405.4064) > W (9691.765) > H (8882.7612) > B (8765.7863)	B (545.0) > W (481.0) > O (393.0) > H (364.0)	B (0.0001) > W (0.0001) > H (0.0001) > O (0.0001)
394.1	Rheumatic mitral insufficiency	O (2832.2227) > H (2104.0616) > B (1738.4287) > W (-563.2778)	B (540.0) > W (462.0) > O (453.0) > H (322.0)	B (0.0001) > W (0.0001) > H (0.0001) > O (0.0001)
540.0	Acute appendicitis with generalized peritonitis	O (4678.229) > H (3740.8401) > B (3310.6113) > W (3081.8091)	O (666.0) > H (569.0) > W (289.0) > B (252.0)	H (0.0002) > O (0.0001) > W (0.0001) > B (0.0001)
560.39	Other impaction of intestine	O (16656.3022) > W (15011.5877) > B (13271.3773) > H (10225.3808)	W (647.0) > B (504.0) > O (437.0) > H (188.0)	W (0.0002) > B (0.0001) > O (0.0001) > H (0.0001)
923.10	Contusion of forearm	H (-1360.5827) > B (-1384.859) > O (-2113.7029) > W (-2471.2192)	O (813.0) > H (448.0) > B (310.0) > W (200.0)	O (0.0001) > H (0.0001) > B (0.0001) > W (0.0)
E819.9	Motor vehicle traffic accident of unspecified nature injuring unspecified person	B (12225.2001) > W (9084.4752) > O (7814.4924) > H (7391.2627)	B (1094.0) > O (352.0) > W (221.0) > H (103.0)	B (0.0003) > O (0.0001) > W (0.0001) > H (0.0)
age_102	age on record	O (-6083.9557) > W (-12482.8992) > B (-14268.6028) > H (-18444.2901)	O (1333.0) > W (315.0) > B (85.0) > H (36.0)	O (0.0002) > W (0.0001) > B (0.0) > H (0.0)
388.8	Other disorders of ear	O (-6836.6916) > B (-8366.3174) > H (-9104.2851) > W (-10697.4386)	O (933.0) > H (355.0) > B (303.0) > W (177.0)	O (0.0002) > H (0.0001) > B (0.0001) > W (0.0)
216.3	Benign neoplasm of skin of other and unspecified parts of face	O (3770.8695) > W (3399.5778) > H (1657.0866) > B (294.9529)	W (581.0) > H (470.0) > O (452.0) > B (265.0)	W (0.0001) > H (0.0001) > O (0.0001) > B (0.0001)
615.9	Unspecified inflammatory disease of uterus	O (1051.9443) > B (-673.4412) > H (-770.3736) > W (-2479.2394)	O (682.0) > H (519.0) > B (370.0) > W (195.0)	H (0.0001) > O (0.0001) > B (0.0001) > W (0.0)
780.31	Febrile convulsions	B (6348.5592) > O (5873.7283) > H (5524.3859) > W (3415.1318)	H (651.0) > B (521.0) > O (370.0) > W (223.0)	H (0.0002) > B (0.0001) > O (0.0001) > W (0.0001)
V04.0	Need for prophylactic vaccination and inoculation against poliomyelitis	O (3223.4637) > W (1777.4571) > B (-2886.6044) > H (-3923.3146)	W (562.0) > B (562.0) > O (529.0) > H (112.0)	W (0.0001) > B (0.0001) > O (0.0001) > H (0.0)
E849.4	Accidents occurring in place for recreation and sport	W (8709.425) > H (6025.1579) > B (4608.9069) > O (3549.8371)	O (520.0) > H (491.0) > W (475.0) > B (277.0)	H (0.0001) > W (0.0001) > O (0.0001) > B (0.0001)
577.2	Cyst and pseudocyst of pancreas	O (3513.9677) > W (2950.2287) > B (-2659.4737) > H (-4717.5921)	W (821.0) > O (469.0) > B (329.0) > H (141.0)	W (0.0002) > B (0.0001) > O (0.0001) > H (0.0)
150.9	Malignant neoplasm of esophagus, unspecified	O (5348.7878) > W (4780.8159) > B (1821.4607) > H (254.2371)	W (1065.0) > O (381.0) > B (217.0) > H (96.0)	W (0.0003) > O (0.0001) > B (0.0001) > H (0.0)
622.7	Mucous polyp of cervix	O (2350.1943) > W (325.8075) > H (-1558.5444) > B (-2423.5734)	H (563.0) > O (535.0) > W (408.0) > B (252.0)	H (0.0002) > W (0.0001) > O (0.0001) > B (0.0001)
827.0	Other, multiple and ill-defined fractures of lower limb, closed	O (-5519.41) > B (-6223.9964) > H (-6468.996) > W (-8689.4231)	O (865.0) > H (384.0) > B (277.0) > W (232.0)	O (0.0001) > H (0.0001) > B (0.0001) > W (0.0001)
765.1	Other preterm infants	O (-1067.9789) > B (-3931.1948) > W (-4478.9512) > H (-4932.8461)	O (1374.0) > H (202.0) > B (118.0) > W (62.0)	O (0.0002) > H (0.0001) > B (0.0) > W (0.0)
512.1	Iatrogenic pneumothorax	W (14872.4801) > H (12205.6485) > B (11570.0758) > O (9201.7085)	W (1045.0) > B (291.0) > O (258.0) > H (159.0)	W (0.0003) > B (0.0001) > H (0.0) > O (0.0)
276.9	Electrolyte and fluid disorders not elsewhere classified	O (9221.6541) > B (4678.7264) > H (4035.9796) > W (1864.0738)	B (556.0) > W (429.0) > O (407.0) > H (360.0)	B (0.0001) > W (0.0001) > H (0.0001) > O (0.0001)
386.00	Meniere's disease NOS	O (7899.3999) > W (6382.9528) > B (1088.4022) > H (-436.1881)	O (615.0) > W (596.0) > H (278.0) > B (262.0)	W (0.0001) > O (0.0001) > H (0.0001) > B (0.0001)
710.1	Systemic sclerosis	O (860.4606) > W (389.2283) > H (-811.235) > B (-901.6446)	W (691.0) > B (548.0) > O (336.0) > H (176.0)	W (0.0002) > B (0.0001) > O (0.0001) > H (0.0)
366.20	Traumatic cataract, unspecified	O (7502.9601) > B (7116.8726) > H (5402.8054) > W (4336.6281)	O (618.0) > H (491.0) > B (451.0) > W (190.0)	H (0.0001) > B (0.0001) > O (0.0001) > W (0.0)
038.49	Other septicemia due to gram-negative organisms	O (3554.5214) > B (1551.0959) > H (-395.8062) > W (-868.2292)	W (554.0) > O (476.0) > B (454.0) > H (266.0)	W (0.0001) > B (0.0001) > O (0.0001) > H (0.0001)
171.9	Malignant neoplasm of connective and other soft tissue, site unspecified	O (2826.4091) > B (-61.8938) > W (-111.6639) > H (-956.1593)	W (902.0) > O (439.0) > B (261.0) > H (140.0)	W (0.0002) > O (0.0001) > B (0.0001) > H (0.0)
766.1	Other heavy-for-dates infants	O (4489.8377) > W (3213.0832) > B (360.7403) > H (17.6651)	O (680.0) > H (469.0) > W (340.0) > B (253.0)	H (0.0001) > O (0.0001) > W (0.0001) > B (0.0001)
V71.4	Observation following other accident	B (6652.1482) > H (4520.8307) > O (2538.8858) > W (2274.9669)	B (898.0) > H (357.0) > O (349.0) > W (137.0)	B (0.0002) > H (0.0001) > O (0.0001) > W (0.0)
282.61	Hb-SS disease without crisis	B (10069.3616) > O (9925.8514) > H (7672.8357) > W (7196.2873)	B (1248.0) > O (226.0) > H (195.0) > W (71.0)	B (0.0003) > H (0.0001) > O (0.0) > W (0.0)
736.89	Other acquired deformity of other parts of limb	O (-5389.6208) > B (-6027.9129) > H (-6141.4456) > W (-7112.8076)	O (903.0) > H (345.0) > W (257.0) > B (234.0)	O (0.0001) > H (0.0001) > W (0.0001) > B (0.0001)
V46.2	Dependence on supplemental oxygen	O (14594.645) > W (14178.2316) > B (12070.0461) > H (8944.519)	B (960.0) > W (536.0) > O (165.0) > H (77.0)	B (0.0002) > W (0.0001) > O (0.0) > H (0.0)
E960.0	Unarmed fight or brawl	H (3431.7464) > B (2615.3679) > W (865.4729) > O (-1871.708)	O (577.0) > H (542.0) > B (443.0) > W (170.0)	H (0.0001) > B (0.0001) > O (0.0001) > W (0.0)
910.0	Abrasion or friction burn of face, neck, and scalp except eye, without mention of infection	O (2424.4631) > B (1817.3025) > W (412.8746) > H (401.1631)	B (671.0) > O (544.0) > H (303.0) > W (212.0)	B (0.0002) > O (0.0001) > H (0.0001) > W (0.0001)
733.82	Nonunion of fracture	W (2892.0324) > O (1441.4586) > B (-1570.2182) > H (-2681.2146)	W (712.0) > O (571.0) > H (240.0) > B (204.0)	W (0.0002) > O (0.0001) > H (0.0001) > B (0.0)
478.5	Other diseases of vocal cords	W (1566.9788) > O (953.7774) > B (-963.7747) > H (-1268.2449)	B (605.0) > W (569.0) > O (370.0) > H (181.0)	B (0.0001) > W (0.0001) > O (0.0001) > H (0.0)
723.9	Unspecified musculoskeletal disorders and symptoms referable to neck	O (7486.0967) > B (6278.4027) > H (6171.7627) > W (3750.221)	H (587.0) > O (496.0) > B (401.0) > W (239.0)	H (0.0002) > B (0.0001) > O (0.0001) > W (0.0001)
730.20	Unspecified osteomyelitis, site unspecified	O (412.6165) > W (-1428.9452) > B (-2229.2998) > H (-2688.4501)	B (522.0) > W (466.0) > O (424.0) > H (310.0)	B (0.0001) > W (0.0001) > H (0.0001) > O (0.0001)
041.02	Group B Streptococcus infection in conditions classified elsewhere and of unspecified site	W (17173.9738) > O (14140.2811) > B (12087.5079) > H (11018.06)	H (757.0) > B (334.0) > W (324.0) > O (305.0)	H (0.0002) > W (0.0001) > B (0.0001) > O (0.0)
296.24	Major depressive disorder, single episode, severe degree, specified as with psychotic behavior	W (9223.0887) > H (9151.4631) > B (7091.3281) > O (6623.4449)	H (671.0) > O (382.0) > B (348.0) > W (317.0)	H (0.0002) > B (0.0001) > W (0.0001) > O (0.0001)
197.8	Secondary malignant neoplasm of other digestive organs and spleen	O (1490.8222) > B (-1354.8792) > W (-2894.4824) > H (-3203.4855)	W (820.0) > O (412.0) > B (373.0) > H (112.0)	W (0.0002) > B (0.0001) > O (0.0001) > H (0.0)
789.05	Abdominal pain, periumbilic	W (11520.7792) > O (11399.3305) > B (5839.6473) > H (3933.2766)	W (735.0) > B (453.0) > O (350.0) > H (177.0)	W (0.0002) > B (0.0001) > O (0.0001) > H (0.0)
V29.0	Observation for suspected infectious condition	O (1541.3279) > W (-427.6077) > B (-808.7139) > H (-1700.6338)	B (686.0) > H (429.0) > W (315.0) > O (282.0)	B (0.0002) > H (0.0001) > W (0.0001) > O (0.0)
348.1	Anoxic brain damage	O (-989.4471) > H (-3720.5637) > B (-3746.4563) > W (-4451.0843)	O (623.0) > W (437.0) > B (415.0) > H (235.0)	W (0.0001) > O (0.0001) > B (0.0001) > H (0.0001)
308.3	Other acute reactions to stress	O (-3024.7652) > H (-4379.8554) > B (-4685.8366) > W (-5123.1234)	O (759.0) > H (474.0) > B (274.0) > W (203.0)	H (0.0001) > O (0.0001) > B (0.0001) > W (0.0)
E819.0	Motor vehicle traffic accident of unspecified nature injuring driver of motor vehicle other than motorcycle	H (7362.8029) > B (6389.7982) > W (5981.1502) > O (3239.2014)	H (609.0) > O (503.0) > B (371.0) > W (224.0)	H (0.0002) > B (0.0001) > O (0.0001) > W (0.0001)
812.40	Fracture of unspecified part of lower end of humerus, closed	O (-2469.5648) > B (-2867.9067) > H (-3244.5737) > W (-4720.6652)	O (790.0) > H (389.0) > B (269.0) > W (258.0)	O (0.0001) > H (0.0001) > W (0.0001) > B (0.0001)
799.1	Respiratory arrest	O (-2194.3981) > B (-4296.9236) > H (-4524.8712) > W (-9852.0599)	O (867.0) > W (340.0) > B (288.0) > H (208.0)	O (0.0001) > W (0.0001) > B (0.0001) > H (0.0001)
648.41	Mental disorders of mother, with delivery	O (12306.4609) > W (9229.1528) > B (8842.3566) > H (5478.7521)	O (644.0) > B (556.0) > H (349.0) > W (154.0)	B (0.0001) > O (0.0001) > H (0.0001) > W (0.0)
518.3	Pulmonary eosinophilia	O (4829.0924) > W (3056.8289) > B (-2079.9682) > H (-4059.0149)	W (738.0) > O (560.0) > B (258.0) > H (141.0)	W (0.0002) > O (0.0001) > B (0.0001) > H (0.0)
331.3	Communicating hydrocephalus	W (9452.6363) > O (7355.1561) > B (2945.6118) > H (1005.752)	W (816.0) > B (382.0) > O (371.0) > H (126.0)	W (0.0002) > B (0.0001) > O (0.0001) > H (0.0)
440.1	Atherosclerosis of renal artery	W (13103.5053) > O (10525.365) > B (6342.5941) > H (4822.8151)	W (684.0) > B (613.0) > O (278.0) > H (120.0)	W (0.0002) > B (0.0001) > O (0.0) > H (0.0)
275.4	Disorders of calcium metabolism	O (875.4792) > B (-1583.1385) > H (-4716.7653) > W (-5334.6007)	O (768.0) > W (522.0) > B (283.0) > H (120.0)	W (0.0001) > O (0.0001) > B (0.0001) > H (0.0)
723.8	Other syndromes affecting cervical region	O (11734.1014) > W (10447.1312) > B (6297.9916) > H (5254.3972)	W (508.0) > O (447.0) > H (421.0) > B (315.0)	W (0.0001) > H (0.0001) > B (0.0001) > O (0.0001)
823.81	Closed fracture of unspecified part of fibula	H (6166.9542) > O (5047.2983) > B (4935.9851) > W (3207.4288)	O (605.0) > H (542.0) > B (328.0) > W (215.0)	H (0.0001) > O (0.0001) > B (0.0001) > W (0.0001)
V45.2	Postsurgical presence of cerebrospinal fluid drainage device	O (2488.5265) > B (-361.4025) > W (-571.794) > H (-2285.1619)	W (621.0) > B (426.0) > O (417.0) > H (225.0)	W (0.0002) > B (0.0001) > O (0.0001) > H (0.0001)
651.01	Twin pregnancy delivered	O (4704.6293) > W (3827.2683) > B (2030.7196) > H (1648.2127)	O (624.0) > W (443.0) > H (378.0) > B (243.0)	W (0.0001) > H (0.0001) > O (0.0001) > B (0.0001)
722.6	Degeneration of intervertebral disc, site unspecified	O (7074.0186) > W (3239.3228) > B (1653.9265) > H (-131.8711)	B (532.0) > W (433.0) > O (366.0) > H (356.0)	B (0.0001) > W (0.0001) > H (0.0001) > O (0.0001)
362.17	Other intraretinal microvascular abnormalities	O (3137.9307) > H (1519.8908) > B (280.1001) > W (-3935.1033)	O (585.0) > H (548.0) > B (429.0) > W (123.0)	H (0.0002) > B (0.0001) > O (0.0001) > W (0.0)
768.4	Fetal distress NOS	O (-79.4119) > H (-821.9239) > B (-1318.2791) > W (-2283.8314)	O (1037.0) > H (466.0) > B (108.0) > W (72.0)	O (0.0002) > H (0.0001) > B (0.0) > W (0.0)
722.83	Postlaminectomy syndrome of lumbar region	W (2834.5339) > O (2064.8393) > B (-1999.8353) > H (-2964.9377)	W (746.0) > B (466.0) > O (387.0) > H (81.0)	W (0.0002) > B (0.0001) > O (0.0001) > H (0.0)
727.00	Synovitis and tenosynovitis NOS	W (8416.6313) > O (7547.9171) > B (4927.2472) > H (3457.2419)	W (572.0) > O (484.0) > B (375.0) > H (248.0)	W (0.0001) > B (0.0001) > O (0.0001) > H (0.0001)
344.1	Paraplegia	O (7927.0939) > B (5377.9738) > W (4646.0275) > H (3211.8076)	O (499.0) > B (498.0) > W (447.0) > H (234.0)	B (0.0001) > W (0.0001) > O (0.0001) > H (0.0001)
646.83	Other specified complication, antepartum	O (4898.5227) > W (378.7257) > B (-895.0646) > H (-1984.2405)	H (615.0) > B (522.0) > O (338.0) > W (201.0)	H (0.0002) > B (0.0001) > O (0.0001) > W (0.0)
608.89	Male genital disorder NEC	W (9952.1478) > B (8654.5884) > H (8504.8919) > O (7529.3163)	W (517.0) > O (468.0) > B (370.0) > H (319.0)	W (0.0001) > H (0.0001) > B (0.0001) > O (0.0001)
729.82	Cramp of limb	O (-630.0268) > B (-4150.4597) > W (-6063.9989) > H (-9669.5897)	B (899.0) > W (347.0) > O (335.0) > H (92.0)	B (0.0002) > W (0.0001) > O (0.0001) > H (0.0)
780.8	Generalized hyperhidrosis	O (7418.2163) > W (6057.0885) > B (5225.5583) > H (1646.2878)	B (614.0) > W (399.0) > O (380.0) > H (279.0)	B (0.0001) > W (0.0001) > H (0.0001) > O (0.0001)
440.0	Atherosclerosis of aorta	O (4190.8631) > W (3981.0859) > B (3494.8602) > H (3105.1209)	B (665.0) > W (618.0) > O (296.0) > H (93.0)	B (0.0002) > W (0.0002) > O (0.0) > H (0.0)
287.30	Primary thrombocytopenia, unspecified	W (9471.1891) > O (5018.5623) > B (4595.9832) > H (3863.3995)	W (814.0) > B (630.0) > O (116.0) > H (108.0)	W (0.0002) > B (0.0001) > H (0.0) > O (0.0)
433.1	Occlusion and stenosis of carotid artery	W (4182.5777) > O (593.8655) > B (-3518.5111) > H (-5526.6585)	O (808.0) > W (731.0) > B (92.0) > H (37.0)	W (0.0002) > O (0.0001) > B (0.0) > H (0.0)
996.2	Mechanical complication of nervous system device, implant, and graft	O (5483.1952) > W (3771.0714) > B (-128.0302) > H (-2797.5143)	W (767.0) > O (448.0) > B (279.0) > H (165.0)	W (0.0002) > O (0.0001) > B (0.0001) > H (0.0)
733.42	Aseptic necrosis of head and neck of femur	O (3149.3322) > W (2923.9903) > B (2212.9009) > H (1427.0757)	B (558.0) > W (489.0) > O (417.0) > H (192.0)	B (0.0001) > W (0.0001) > O (0.0001) > H (0.0001)
V70.3	General medical examination for adoption	O (10091.3748) > B (9649.7421) > H (8016.5347) > W (7410.6492)	O (677.0) > H (422.0) > B (412.0) > W (142.0)	H (0.0001) > O (0.0001) > B (0.0001) > W (0.0)
V45.11	Renal dialysis status	H (4024.4127) > O (3683.8267) > W (3288.0906) > B (3134.2752)	B (1211.0) > O (251.0) > W (134.0) > H (55.0)	B (0.0003) > O (0.0) > W (0.0) > H (0.0)
355.8	Mononeuritis of lower limb, unspecified	O (2376.2809) > W (1416.2646) > B (-2403.708) > H (-4643.0739)	W (674.0) > B (424.0) > O (416.0) > H (135.0)	W (0.0002) > B (0.0001) > O (0.0001) > H (0.0)
112.2	Candidiasis of other urogenital sites	O (8028.7929) > B (3233.8675) > W (2296.2437) > H (2065.8955)	B (623.0) > O (407.0) > W (376.0) > H (239.0)	B (0.0001) > W (0.0001) > O (0.0001) > H (0.0001)
996.83	Complications of transplanted heart	W (13005.4404) > O (12473.6862) > B (5856.8983) > H (1507.9793)	W (985.0) > B (362.0) > O (207.0) > H (91.0)	W (0.0002) > B (0.0001) > O (0.0) > H (0.0)
244.1	Other postablative hypothyroidism	W (8427.1421) > O (6164.6695) > B (4904.4276) > H (3488.6881)	W (858.0) > B (505.0) > O (226.0) > H (55.0)	W (0.0002) > B (0.0001) > O (0.0) > H (0.0)
599.1	Urethral fistula	H (9527.241) > O (7955.7346) > B (7931.1646) > W (6197.4696)	H (612.0) > O (428.0) > B (319.0) > W (284.0)	H (0.0002) > B (0.0001) > W (0.0001) > O (0.0001)
726.32	Lateral epicondylitis	O (9859.3597) > W (8171.0208) > H (5941.7262) > B (5521.2775)	O (444.0) > B (412.0) > W (392.0) > H (391.0)	H (0.0001) > B (0.0001) > W (0.0001) > O (0.0001)
451.11	Phlebitis and thrombophlebitis of femoral vein (deep) (superficial)	H (21004.8914) > B (19330.279) > W (16970.7745) > O (16771.7081)	B (535.0) > H (465.0) > W (417.0) > O (219.0)	H (0.0001) > B (0.0001) > W (0.0001) > O (0.0)
250.51	Diabetes mellitus type I [insulin dependent type] [IDDM] [juvenile type], not stated as uncontrolled, with ophthalmic manifestations	O (3369.1469) > W (-49.3012) > B (-1218.0184) > H (-2555.8158)	O (501.0) > W (496.0) > B (388.0) > H (251.0)	W (0.0001) > B (0.0001) > O (0.0001) > H (0.0001)
660.01	Obstruction caused by malposition of fetus at onset of labor, with delivery	O (7847.4334) > H (6131.6813) > W (5741.4437) > B (5573.3928)	H (593.0) > O (583.0) > W (269.0) > B (187.0)	H (0.0002) > O (0.0001) > W (0.0001) > B (0.0)
721.1	Cervical spondylosis with myelopathy	W (8155.386) > O (6591.1254) > B (5639.4876) > H (2335.5673)	W (650.0) > B (497.0) > O (390.0) > H (93.0)	W (0.0002) > B (0.0001) > O (0.0001) > H (0.0)
250.61	Diabetes mellitus type I [insulin dependent type] [IDDM] [juvenile type], not stated as uncontrolled, with neurological manifestations	O (15220.7776) > W (11637.3626) > B (9911.7954) > H (7129.347)	W (535.0) > B (423.0) > O (398.0) > H (273.0)	W (0.0001) > B (0.0001) > H (0.0001) > O (0.0001)
V45.77	Acquired absence of genital organs	O (4084.9847) > W (3965.9488) > B (1316.9641) > H (-1633.8976)	B (737.0) > W (626.0) > O (193.0) > H (72.0)	B (0.0002) > W (0.0002) > O (0.0) > H (0.0)
727.43	Ganglion NOS	H (-2492.3584) > O (-2663.4244) > B (-3289.1146) > W (-5437.2273)	O (587.0) > H (433.0) > B (381.0) > W (227.0)	H (0.0001) > O (0.0001) > B (0.0001) > W (0.0001)
757.39	Other specified congenital anomalies of skin	O (5129.1355) > W (4206.6788) > H (2163.2302) > B (1217.1506)	W (464.0) > O (437.0) > H (402.0) > B (324.0)	W (0.0001) > H (0.0001) > B (0.0001) > O (0.0001)
041.19	Other Staphylococcus infection in conditions classified elsewhere and of unspecified site	W (2359.4179) > O (1846.0208) > B (-1340.6091) > H (-2836.4506)	W (586.0) > B (511.0) > H (287.0) > O (241.0)	W (0.0001) > B (0.0001) > H (0.0001) > O (0.0)
995.50	Unspecified child abuse	B (5143.8429) > H (5055.1242) > W (1801.4654) > O (456.6334)	H (767.0) > B (424.0) > O (396.0) > W (35.0)	H (0.0002) > B (0.0001) > O (0.0001) > W (0.0)
V58.30	Encounter for change or removal of nonsurgical wound dressing	B (9071.9765) > W (5056.8045) > H (4865.1912) > O (1380.8528)	B (1178.0) > W (235.0) > O (181.0) > H (28.0)	B (0.0003) > W (0.0001) > O (0.0) > H (0.0)
715.97	Osteoarthrosis, unspecified whether generalized or localized, involving ankle and foot	O (4625.947) > B (2463.1831) > W (2068.9147) > H (1121.9819)	B (511.0) > O (446.0) > H (354.0) > W (310.0)	B (0.0001) > H (0.0001) > W (0.0001) > O (0.0001)
556.6	Universal ulcerative (chronic) colitis	W (1598.3826) > O (-605.5249) > B (-1441.0323) > H (-2033.7778)	W (1090.0) > O (247.0) > B (211.0) > H (72.0)	W (0.0003) > B (0.0) > O (0.0) > H (0.0)
070.30	Viral hepatitis B without mention of hepatic coma, acute or unspecified, without mention of hepatitis delta	O (-420.1278) > B (-841.3416) > H (-2120.5909) > W (-3332.3435)	B (583.0) > O (472.0) > W (283.0) > H (282.0)	B (0.0001) > H (0.0001) > O (0.0001) > W (0.0001)
493	Asthma (category)	O (10444.403) > W (9828.7635) > B (6231.0035) > H (4064.2351)	O (735.0) > H (344.0) > W (282.0) > B (257.0)	O (0.0001) > H (0.0001) > W (0.0001) > B (0.0001)
745.2	Tetralogy of Fallot	W (1513.3892) > O (-437.4779) > B (-697.4163) > H (-1051.3363)	O (636.0) > W (597.0) > B (197.0) > H (184.0)	W (0.0001) > O (0.0001) > H (0.0001) > B (0.0)
287.3	Primary thrombocytopenia	O (5592.461) > W (5195.348) > B (1352.7437) > H (1071.7858)	O (569.0) > W (516.0) > H (313.0) > B (214.0)	W (0.0001) > O (0.0001) > H (0.0001) > B (0.0001)
V17.3	Family history of ischemic heart disease	O (8123.9593) > W (2570.169) > B (918.061) > H (-2085.5975)	W (612.0) > B (541.0) > O (332.0) > H (127.0)	W (0.0002) > B (0.0001) > O (0.0001) > H (0.0)
681.11	Onychia and paronychia of toe	H (7955.6255) > O (7394.8516) > B (6893.0192) > W (6384.582)	H (740.0) > O (374.0) > B (294.0) > W (201.0)	H (0.0002) > B (0.0001) > O (0.0001) > W (0.0)
456.1	Esophageal varices without mention of bleeding	O (-809.0444) > H (-3185.567) > B (-3959.0299) > W (-4749.376)	W (613.0) > H (346.0) > O (335.0) > B (313.0)	W (0.0002) > H (0.0001) > B (0.0001) > O (0.0001)
E849.6	Accidents occurring in public building	H (5493.9438) > W (4235.6091) > B (2341.8731) > O (1149.118)	H (537.0) > W (403.0) > O (401.0) > B (266.0)	H (0.0001) > W (0.0001) > O (0.0001) > B (0.0001)
age_103	age on record	O (-7718.7448) > W (-13998.327) > B (-15549.5892) > H (-18910.6704)	O (1227.0) > W (291.0) > B (60.0) > H (27.0)	O (0.0002) > W (0.0001) > B (0.0) > H (0.0)
618.1	Uterine prolapse without mention of vaginal wall prolapse	O (14035.3037) > B (11348.0392) > H (10479.7844) > W (10321.7963)	O (480.0) > H (465.0) > W (353.0) > B (305.0)	H (0.0001) > W (0.0001) > O (0.0001) > B (0.0001)
459.89	Circulatory disease NEC	O (6412.7952) > W (4150.6053) > H (3714.3314) > B (3231.8115)	B (521.0) > W (470.0) > O (336.0) > H (274.0)	B (0.0001) > W (0.0001) > H (0.0001) > O (0.0001)
410.41	Acute myocardial infarction, of other inferior wall, initial episode of care	W (7056.0092) > O (6691.3774) > B (3116.0155) > H (1797.0768)	W (742.0) > O (439.0) > H (215.0) > B (204.0)	W (0.0002) > O (0.0001) > H (0.0001) > B (0.0)
758.0	Down's syndrome	O (-851.4003) > W (-1163.9126) > B (-3022.5054) > H (-3980.0641)	O (586.0) > W (471.0) > H (281.0) > B (262.0)	W (0.0001) > O (0.0001) > H (0.0001) > B (0.0001)
995.53	Child sexual abuse	B (8427.251) > H (7898.3529) > W (5292.5653) > O (4521.1624)	H (672.0) > B (460.0) > O (426.0) > W (39.0)	H (0.0002) > B (0.0001) > O (0.0001) > W (0.0)
995.1	Angioneurotic edema not elsewhere classified	B (15172.2617) > H (11080.6594) > O (10744.837) > W (9464.1951)	B (927.0) > O (256.0) > H (227.0) > W (186.0)	B (0.0002) > H (0.0001) > W (0.0) > O (0.0)
703.8	Other specified diseases of nail	O (10543.8709) > W (9317.0046) > B (8949.7161) > H (8506.0387)	H (479.0) > B (431.0) > O (355.0) > W (328.0)	H (0.0001) > B (0.0001) > W (0.0001) > O (0.0001)
785.9	Other symptoms involving cardiovascular system	O (4689.5998) > B (2498.5235) > W (2354.6212) > H (901.6971)	B (687.0) > W (496.0) > O (283.0) > H (123.0)	B (0.0002) > W (0.0001) > O (0.0) > H (0.0)
924.3	Contusion of toe	H (9694.195) > B (9208.9066) > O (8672.3451) > W (8241.7361)	H (549.0) > B (447.0) > O (384.0) > W (207.0)	H (0.0002) > B (0.0001) > O (0.0001) > W (0.0001)
707.10	Ulcer of lower limb, unspecified	B (11693.4123) > H (11520.627) > W (8123.0229) > O (7062.3226)	B (776.0) > W (317.0) > H (315.0) > O (177.0)	B (0.0002) > H (0.0001) > W (0.0001) > O (0.0)
727.05	Other tenosynovitis or hand and wrist	O (9681.233) > B (6566.7805) > W (6314.8342) > H (5469.04)	O (535.0) > B (374.0) > H (350.0) > W (325.0)	H (0.0001) > B (0.0001) > O (0.0001) > W (0.0001)
054.10	Genital herpes NOS	B (4268.4462) > H (3112.5608) > O (2717.4745) > W (477.4089)	B (603.0) > O (488.0) > H (308.0) > W (182.0)	B (0.0001) > H (0.0001) > O (0.0001) > W (0.0)
715.35	Osteoarthrosis, localized, not specified whether primary or secondary, involving pelvic region and thigh	W (7734.9751) > O (5764.965) > B (476.6132) > H (-3310.7584)	W (810.0) > B (408.0) > O (307.0) > H (53.0)	W (0.0002) > B (0.0001) > O (0.0001) > H (0.0)
434.11	Cerebral embolism, with cerebral infarction	W (5236.9823) > B (2544.8445) > O (2385.1036) > H (2046.4154)	W (585.0) > B (506.0) > O (244.0) > H (240.0)	W (0.0001) > B (0.0001) > H (0.0001) > O (0.0)
789.2	Splenomegaly	O (2183.5025) > W (209.8392) > B (-4214.1529) > H (-6241.2847)	W (658.0) > O (379.0) > B (313.0) > H (225.0)	W (0.0002) > B (0.0001) > O (0.0001) > H (0.0001)
594.1	Other calculus in bladder	W (9104.5458) > O (5900.7001) > B (3548.301) > H (1983.0702)	W (693.0) > O (469.0) > H (243.0) > B (169.0)	W (0.0002) > O (0.0001) > H (0.0001) > B (0.0)
655.93	Unspecified suspected fetal abnormality, affecting management of mother, antepartum condition or complication	O (6304.0103) > W (6153.8601) > H (5258.1478) > B (5071.6312)	H (805.0) > B (367.0) > O (238.0) > W (164.0)	H (0.0002) > B (0.0001) > W (0.0) > O (0.0)
191.1	Malignant neoplasm of frontal lobe	W (2905.244) > O (-1074.1284) > B (-3481.017) > H (-4708.0452)	W (940.0) > O (374.0) > B (147.0) > H (111.0)	W (0.0002) > O (0.0001) > B (0.0) > H (0.0)
932	Foreign body in nose (category)	O (2674.9814) > H (1723.4152) > B (1641.8934) > W (163.469)	O (683.0) > H (502.0) > B (287.0) > W (99.0)	H (0.0001) > O (0.0001) > B (0.0001) > W (0.0)
695.89	Other specified erythematous conditions	O (13776.4495) > W (11839.5454) > B (10423.7477) > H (9717.1844)	B (624.0) > W (416.0) > O (284.0) > H (244.0)	B (0.0001) > W (0.0001) > H (0.0001) > O (0.0)
781.99	Other symptoms involving nervous and musculoskeletal systems	H (12855.5679) > B (10780.8618) > W (7860.1548) > O (4368.5496)	H (707.0) > B (433.0) > O (261.0) > W (167.0)	H (0.0002) > B (0.0001) > O (0.0) > W (0.0)
585.5	Chronic kidney disease, Stage V	O (5623.8277) > B (4340.5799) > H (4227.0466) > W (3893.3715)	B (1086.0) > O (240.0) > W (165.0) > H (76.0)	B (0.0003) > W (0.0) > O (0.0) > H (0.0)
255.0	Cushing's syndrome	O (7939.3603) > W (7412.2601) > B (2801.1266) > H (2492.5158)	O (457.0) > W (457.0) > H (361.0) > B (292.0)	W (0.0001) > H (0.0001) > O (0.0001) > B (0.0001)
301.89	Other personality disorders	O (184.7082) > W (-2114.1439) > B (-3976.5562) > H (-6836.2838)	O (849.0) > W (308.0) > H (210.0) > B (198.0)	O (0.0001) > W (0.0001) > H (0.0001) > B (0.0)
426.9	Conduction disorder NOS	O (-6417.3421) > B (-12746.3922) > W (-13155.2782) > H (-15616.019)	O (639.0) > W (520.0) > B (236.0) > H (162.0)	W (0.0001) > O (0.0001) > B (0.0001) > H (0.0)
348.4	Compression of brain	W (7103.1184) > B (4200.5942) > O (3862.918) > H (3679.956)	W (688.0) > O (375.0) > B (352.0) > H (142.0)	W (0.0002) > B (0.0001) > O (0.0001) > H (0.0)
536.2	Persistent vomiting	H (9373.2665) > W (8696.7266) > B (8391.6496) > O (6651.2605)	H (680.0) > O (326.0) > B (325.0) > W (226.0)	H (0.0002) > B (0.0001) > W (0.0001) > O (0.0001)
661.21	Other and unspecified uterine inertia, with delivery	O (14884.6171) > W (10280.1894) > B (9234.7287) > H (8646.0193)	O (542.0) > H (475.0) > W (305.0) > B (235.0)	H (0.0001) > O (0.0001) > W (0.0001) > B (0.0001)
536.3	Gastroparesis	W (13049.6144) > O (12476.2069) > B (10439.7722) > H (10130.3906)	B (565.0) > W (457.0) > H (358.0) > O (174.0)	B (0.0001) > W (0.0001) > H (0.0001) > O (0.0)
550.91	Recurrent unilateral or unspecified inguinal hernia, without mention of obstruction or gangrene	W (7955.7262) > H (7538.4668) > O (7018.5056) > B (6811.3741)	W (524.0) > H (418.0) > O (384.0) > B (225.0)	W (0.0001) > H (0.0001) > O (0.0001) > B (0.0001)
823.00	Closed fracture of upper end of tibia	O (964.4199) > H (-795.0155) > B (-885.3352) > W (-2064.038)	O (630.0) > H (351.0) > B (285.0) > W (282.0)	O (0.0001) > H (0.0001) > W (0.0001) > B (0.0001)
647.61	Other viral diseases of mother, with delivery	O (12059.8679) > B (10632.3908) > W (10146.8072) > H (7075.281)	B (476.0) > H (463.0) > O (452.0) > W (155.0)	H (0.0001) > B (0.0001) > O (0.0001) > W (0.0)
715.15	Osteoarthrosis, localized, primary, involving pelvic region and thigh	W (12254.1449) > O (11589.9751) > B (8435.1393) > H (5474.32)	B (638.0) > W (594.0) > O (238.0) > H (73.0)	B (0.0001) > W (0.0001) > O (0.0) > H (0.0)
381.81	Dysfunction of Eustachian tube	O (2346.4766) > B (1369.8529) > W (903.8699) > H (-1399.3681)	B (588.0) > W (526.0) > O (263.0) > H (160.0)	B (0.0001) > W (0.0001) > H (0.0) > O (0.0)
840.8	Sprain of other specified sites of shoulder and upper arm	B (9219.3586) > W (5775.6017) > O (4416.1731) > H (4224.6311)	B (956.0) > O (261.0) > W (237.0) > H (83.0)	B (0.0002) > W (0.0001) > O (0.0) > H (0.0)
276.52	Hypovolemia	W (13938.1848) > O (13778.5647) > B (12151.8018) > H (8502.6798)	B (839.0) > W (494.0) > O (137.0) > H (66.0)	B (0.0002) > W (0.0001) > O (0.0) > H (0.0)
333.6	Genetic torsion dystonia	W (720.9016) > O (-326.0002) > B (-1150.462) > H (-2135.092)	O (771.0) > W (385.0) > B (208.0) > H (172.0)	O (0.0001) > W (0.0001) > B (0.0) > H (0.0)
704.1	Hirsutism	O (4297.6345) > W (2013.1588) > B (1644.2977) > H (112.1138)	O (500.0) > B (479.0) > H (298.0) > W (257.0)	B (0.0001) > H (0.0001) > O (0.0001) > W (0.0001)
989.5	Toxic effect of venom	B (8882.4172) > O (8175.1039) > W (7468.3042) > H (7012.9842)	B (601.0) > O (445.0) > H (309.0) > W (177.0)	B (0.0001) > H (0.0001) > O (0.0001) > W (0.0)
253.2	Panhypopituitarism	O (8146.2831) > W (6709.7178) > B (5043.8859) > H (3323.3087)	O (481.0) > W (479.0) > B (403.0) > H (167.0)	W (0.0001) > B (0.0001) > O (0.0001) > H (0.0)
250.71	Diabetes mellitus type I [insulin dependent type] [IDDM] [juvenile type], not stated as uncontrolled, with peripheral circulatory disorders	O (10770.4716) > W (7032.7449) > B (4623.3067) > H (3568.3482)	W (494.0) > O (426.0) > B (373.0) > H (237.0)	W (0.0001) > B (0.0001) > O (0.0001) > H (0.0001)
204.10	Chronic lymphoid leukemia without mention of having achieved remission	W (6670.9976) > O (4952.101) > B (2497.8974) > H (422.9894)	W (903.0) > B (390.0) > O (162.0) > H (72.0)	W (0.0002) > B (0.0001) > O (0.0) > H (0.0)
V61.6	Illegitimacy or illegitimate pregnancy	H (10870.3387) > B (10152.4466) > W (8072.4996) > O (7447.2717)	H (961.0) > B (296.0) > O (233.0) > W (36.0)	H (0.0003) > B (0.0001) > O (0.0) > W (0.0)
V45.3	Postsurgical intestinal bypass or anastomosis status	W (7110.5865) > H (6271.1394) > O (6137.4691) > B (5831.1422)	W (612.0) > B (538.0) > O (230.0) > H (143.0)	W (0.0002) > B (0.0001) > H (0.0) > O (0.0)
428.32	Diastolic heart failure, chronic	B (17076.1502) > H (15461.505) > O (14878.9329) > W (12261.0885)	B (1174.0) > W (180.0) > O (114.0) > H (55.0)	B (0.0003) > W (0.0) > O (0.0) > H (0.0)
736.79	Other acquired deformities of ankle and foot	O (3396.1864) > H (1095.6157) > B (926.76) > W (920.7537)	W (482.0) > B (421.0) > O (400.0) > H (219.0)	W (0.0001) > B (0.0001) > O (0.0001) > H (0.0001)
686.1	Pyogenic granuloma of skin and subcutaneous tissue	O (6137.23) > W (4804.4776) > H (3305.6025) > B (3285.2796)	H (518.0) > O (488.0) > B (298.0) > W (217.0)	H (0.0001) > O (0.0001) > B (0.0001) > W (0.0001)
281.1	Other vitamin B12 deficiency anemia	O (10438.0214) > W (8987.3356) > B (6766.6485) > H (6700.2746)	W (515.0) > B (410.0) > H (325.0) > O (271.0)	W (0.0001) > B (0.0001) > H (0.0001) > O (0.0)
141.9	Malignant neoplasm of tongue, unspecified	O (-395.2435) > W (-1054.3264) > B (-3693.4114) > H (-5081.7319)	W (948.0) > O (274.0) > B (223.0) > H (75.0)	W (0.0002) > B (0.0001) > O (0.0) > H (0.0)
765.10	Other preterm infants, unspecified [weight]	H (5762.3341) > B (5013.4728) > O (3909.5895) > W (586.3944)	B (575.0) > H (527.0) > O (308.0) > W (109.0)	H (0.0001) > B (0.0001) > O (0.0001) > W (0.0)
480.9	Viral pneumonia NOS	O (5058.519) > W (4191.6211) > H (2721.8121) > B (2629.7497)	O (460.0) > H (402.0) > W (361.0) > B (296.0)	H (0.0001) > W (0.0001) > O (0.0001) > B (0.0001)
250.11	type I diabetes mellitus [insulin dependent type] [IDDM] [juvenile type], not stated as uncontrolled, with ketoacidosis	O (-242.2689) > B (-2597.5503) > H (-3219.3708) > W (-3635.6362)	O (594.0) > B (376.0) > H (328.0) > W (218.0)	O (0.0001) > H (0.0001) > B (0.0001) > W (0.0001)
494	Bronchiectasis (category)	O (5735.3385) > W (4745.6603) > B (-445.0514) > H (-1356.3038)	W (623.0) > O (543.0) > B (188.0) > H (161.0)	W (0.0002) > O (0.0001) > H (0.0) > B (0.0)
726.73	Calcaneal spur	O (5028.6344) > W (1890.9931) > H (1839.5754) > B (1150.9614)	H (549.0) > O (423.0) > B (295.0) > W (246.0)	H (0.0002) > B (0.0001) > O (0.0001) > W (0.0001)
454.0	Varicose veins of lower extremities with ulcer	O (9856.8727) > B (8021.2309) > W (7452.0554) > H (7400.5004)	B (463.0) > O (403.0) > H (347.0) > W (299.0)	B (0.0001) > H (0.0001) > W (0.0001) > O (0.0001)
790.22	Impaired glucose tolerance test (oral)	O (10844.527) > B (9526.261) > W (7769.5646) > H (7570.6048)	B (934.0) > W (288.0) > O (246.0) > H (41.0)	B (0.0002) > W (0.0001) > O (0.0) > H (0.0)
654.23	Previous cesarean section complicating pregnancy, antepartum condition or complication	O (7889.4216) > W (4213.0564) > B (4155.6115) > H (3428.2647)	B (646.0) > O (313.0) > H (309.0) > W (239.0)	B (0.0002) > H (0.0001) > W (0.0001) > O (0.0001)
685.1	Pilonidal cyst without mention of abscess	W (7189.9548) > O (6215.0617) > B (3396.9817) > H (2945.092)	O (588.0) > H (388.0) > W (292.0) > B (238.0)	H (0.0001) > O (0.0001) > W (0.0001) > B (0.0001)
E947.9	Unspecified drug or medicinal substance causing adverse effects in therapeutic use	W (9396.1076) > O (9206.4568) > B (5563.8339) > H (4769.8695)	W (617.0) > B (332.0) > O (306.0) > H (251.0)	W (0.0002) > B (0.0001) > H (0.0001) > O (0.0)
726.5	Enthesopathy of hip region	O (6723.2275) > W (4594.3516) > B (2701.7453) > H (442.8688)	B (695.0) > W (429.0) > O (276.0) > H (106.0)	B (0.0002) > W (0.0001) > O (0.0) > H (0.0)
284.1	Pancytopenia	W (10232.2762) > O (9740.9985) > B (8125.7579) > H (6714.7589)	W (749.0) > B (479.0) > O (155.0) > H (121.0)	W (0.0002) > B (0.0001) > H (0.0) > O (0.0)
296.33	Major depressive disorder, recurrent episode, severe degree, without mention of psychotic behavior	W (16299.0634) > O (14554.2803) > B (10737.0387) > H (8474.608)	W (551.0) > B (376.0) > O (290.0) > H (285.0)	W (0.0001) > B (0.0001) > H (0.0001) > O (0.0)
710.2	Sicca syndrome	O (6930.2173) > W (6376.1307) > B (3809.4095) > H (2846.3789)	W (623.0) > B (532.0) > O (238.0) > H (106.0)	W (0.0002) > B (0.0001) > O (0.0) > H (0.0)
421.0	Acute and subacute bacterial endocarditis	O (7089.0509) > W (3495.7117) > B (3423.1579) > H (1303.921)	W (514.0) > O (471.0) > B (332.0) > H (177.0)	W (0.0001) > B (0.0001) > O (0.0001) > H (0.0)
V10.42	Personal history of malignant neoplasm of other parts of uterus	O (5801.8705) > W (4576.1776) > B (2471.001) > H (1501.5402)	W (594.0) > B (505.0) > O (306.0) > H (89.0)	W (0.0001) > B (0.0001) > O (0.0) > H (0.0)
309.3	Adjustment disorder with disturbance of conduct	O (1006.0261) > H (678.6973) > B (460.3042) > W (-678.0143)	O (629.0) > H (569.0) > B (243.0) > W (53.0)	H (0.0002) > O (0.0001) > B (0.0001) > W (0.0)
653.41	Fetopelvic disproportion, delivered	O (-1947.5702) > B (-4545.3443) > W (-5229.3338) > H (-5346.7387)	O (884.0) > H (246.0) > W (222.0) > B (139.0)	O (0.0001) > H (0.0001) > W (0.0001) > B (0.0)
616.2	Cyst of Bartholin's gland	H (5108.1086) > B (4896.8381) > O (4136.8584) > W (3445.3879)	O (533.0) > H (467.0) > B (329.0) > W (162.0)	H (0.0001) > O (0.0001) > B (0.0001) > W (0.0)
905.2	Late effect of fracture of upper extremities	H (1526.8023) > O (1261.0672) > B (728.1966) > W (-1990.8703)	O (515.0) > H (408.0) > W (344.0) > B (222.0)	H (0.0001) > W (0.0001) > O (0.0001) > B (0.0001)
883.1	Open wound of fingers, complicated	H (3315.78) > B (2434.1059) > O (1823.1329) > W (977.5552)	O (565.0) > H (457.0) > B (300.0) > W (166.0)	H (0.0001) > O (0.0001) > B (0.0001) > W (0.0)
440.24	Atherosclerosis of native arteries of the extremities with gangrene	W (15860.1188) > B (15130.3062) > H (14490.3894) > O (14459.7004)	B (653.0) > W (402.0) > H (266.0) > O (165.0)	B (0.0002) > W (0.0001) > H (0.0001) > O (0.0)
907.0	Late effect of intracranial injury without mention of skull fracture	O (4734.8689) > B (3115.5337) > H (2980.5194) > W (-1173.1582)	O (653.0) > H (385.0) > B (283.0) > W (164.0)	O (0.0001) > H (0.0001) > B (0.0001) > W (0.0)
728.89	Other disorder of muscle, ligament, and fascia	O (-735.8341) > W (-1125.0507) > B (-2407.6121) > H (-3910.4748)	O (474.0) > W (432.0) > B (395.0) > H (182.0)	W (0.0001) > B (0.0001) > O (0.0001) > H (0.0)
261	Nutritional marasmus (category)	W (2678.4609) > O (2631.1872) > B (1729.9047) > H (-69.1469)	W (579.0) > B (467.0) > O (286.0) > H (151.0)	W (0.0001) > B (0.0001) > O (0.0) > H (0.0)
233.4	Carcinoma in situ of prostate	W (10742.2874) > O (8804.1507) > B (8659.4408) > H (5811.8876)	W (639.0) > B (531.0) > O (201.0) > H (111.0)	W (0.0002) > B (0.0001) > O (0.0) > H (0.0)
787.7	Abnormal feces	H (10231.9547) > B (8722.7972) > W (6318.0273) > O (5273.5926)	H (478.0) > B (437.0) > O (330.0) > W (236.0)	H (0.0001) > B (0.0001) > W (0.0001) > O (0.0001)
432.1	Subdural hemorrhage	W (5852.1049) > B (4595.5812) > O (4540.0138) > H (4512.1611)	W (522.0) > O (406.0) > B (341.0) > H (212.0)	W (0.0001) > B (0.0001) > O (0.0001) > H (0.0001)
822.0	Closed fracture of patella	O (4053.4337) > B (2087.0486) > H (1497.9459) > W (1362.4964)	O (599.0) > W (338.0) > B (279.0) > H (264.0)	O (0.0001) > W (0.0001) > H (0.0001) > B (0.0001)
313.0	Overanxious disorder	O (-4740.2428) > B (-5390.2011) > H (-5606.8484) > W (-5894.2425)	O (758.0) > H (479.0) > B (197.0) > W (45.0)	H (0.0001) > O (0.0001) > B (0.0) > W (0.0)
174.2	Malignant neoplasm of upper-inner quadrant of female breast	W (4179.968) > O (3107.85) > B (1227.5011) > H (-172.0281)	W (705.0) > B (383.0) > O (315.0) > H (75.0)	W (0.0002) > B (0.0001) > O (0.0001) > H (0.0)
511.8	Other specified forms of pleural effusion, except tuberculous	O (4727.3684) > W (4603.4486) > B (2263.2114) > H (1133.7632)	W (580.0) > O (516.0) > B (237.0) > H (144.0)	W (0.0001) > O (0.0001) > B (0.0001) > H (0.0)
198.2	Secondary malignant neoplasm of skin	O (1702.6952) > W (60.1489) > B (-1410.3918) > H (-2716.3089)	W (860.0) > O (337.0) > B (223.0) > H (56.0)	W (0.0002) > O (0.0001) > B (0.0001) > H (0.0)
440.23	Atherosclerosis of native arteries of the extremities with ulceration	W (8985.7505) > O (7801.679) > B (5794.7959) > H (4396.7029)	B (642.0) > W (452.0) > H (209.0) > O (168.0)	B (0.0002) > W (0.0001) > H (0.0001) > O (0.0)
617.1	Endometriosis of ovary	W (4872.9256) > O (2630.5097) > B (-18.2093) > H (-546.4561)	W (640.0) > O (517.0) > B (179.0) > H (135.0)	W (0.0002) > O (0.0001) > B (0.0) > H (0.0)
V10.02	Personal history of malignant neoplasm of other and unspecified parts of oral cavity and pharynx	O (2960.4751) > W (2406.9062) > B (340.6788) > H (-2058.2406)	W (830.0) > B (334.0) > O (255.0) > H (51.0)	W (0.0002) > B (0.0001) > O (0.0) > H (0.0)
157.8	Malignant neoplasm of other specified sites of pancreas	W (12207.2413) > O (9383.2679) > B (7476.4237) > H (5533.5681)	W (834.0) > B (280.0) > O (262.0) > H (93.0)	W (0.0002) > B (0.0001) > O (0.0) > H (0.0)
681.10	Cellulitis and abscess of toe, unspecified	O (6747.5989) > W (4931.3463) > H (3812.085) > B (3220.782)	O (421.0) > H (390.0) > B (349.0) > W (307.0)	H (0.0001) > B (0.0001) > W (0.0001) > O (0.0001)
396.3	Mitral valve insufficiency and aortic valve insufficiency	W (4624.7982) > O (3983.8138) > B (-840.2711) > H (-1138.1934)	W (642.0) > O (444.0) > B (239.0) > H (141.0)	W (0.0002) > O (0.0001) > B (0.0001) > H (0.0)
353.0	Brachial plexus lesions	W (3779.0611) > O (3210.6968) > H (2773.2589) > B (2025.512)	O (493.0) > W (492.0) > H (258.0) > B (223.0)	W (0.0001) > O (0.0001) > H (0.0001) > B (0.0001)
779.3	Feeding problems in newborn	O (8845.8902) > W (6692.3118) > B (5733.4154) > H (4682.0109)	O (507.0) > H (359.0) > B (337.0) > W (262.0)	H (0.0001) > O (0.0001) > B (0.0001) > W (0.0001)
680.9	Carbuncle and furuncle of unspecified site	O (10468.5204) > B (4480.641) > W (2855.0627) > H (1131.8105)	B (727.0) > O (292.0) > W (228.0) > H (218.0)	B (0.0002) > H (0.0001) > W (0.0001) > O (0.0)
719.95	Unspecified disorder of joint of pelvic region and thigh	O (3989.6953) > W (3235.4717) > B (2211.1441) > H (220.4438)	B (426.0) > W (383.0) > O (362.0) > H (292.0)	B (0.0001) > W (0.0001) > H (0.0001) > O (0.0001)
571.49	Other chronic hepatitis	O (7201.4875) > W (3830.9159) > B (2470.4794) > H (164.7212)	W (514.0) > B (406.0) > O (380.0) > H (162.0)	W (0.0001) > B (0.0001) > O (0.0001) > H (0.0)
V10.41	Personal history of malignant neoplasm of cervix uteri	O (4191.5799) > B (3655.4046) > W (3416.8981) > H (2281.3242)	B (612.0) > W (455.0) > O (280.0) > H (112.0)	B (0.0001) > W (0.0001) > O (0.0) > H (0.0)
403.9	Hypertensive renal disease, unspecified	O (-6542.9544) > B (-10370.594) > W (-10882.9896) > H (-11797.6107)	O (703.0) > W (313.0) > B (286.0) > H (157.0)	O (0.0001) > W (0.0001) > B (0.0001) > H (0.0)
315.5	Mixed development disorder	O (-1911.1873) > W (-3882.7101) > B (-5217.4357) > H (-6101.3592)	O (532.0) > B (456.0) > H (260.0) > W (211.0)	B (0.0001) > O (0.0001) > H (0.0001) > W (0.0001)
659.61	Other advanced maternal age, delivered, with or without mention of antepartum condition	W (2558.6006) > B (520.1093) > O (388.2443) > H (-395.204)	W (428.0) > B (361.0) > O (339.0) > H (327.0)	W (0.0001) > H (0.0001) > B (0.0001) > O (0.0001)
V42.6	Lung replaced by transplant	W (5805.4693) > O (3874.5933) > B (2220.5731) > H (-314.6695)	W (955.0) > O (200.0) > B (200.0) > H (100.0)	W (0.0002) > B (0.0) > O (0.0) > H (0.0)
251.8	Other specified disorders of pancreatic internal secretion	O (11597.6328) > W (9918.7592) > B (7857.2373) > H (6634.9676)	W (543.0) > B (418.0) > O (249.0) > H (241.0)	W (0.0001) > B (0.0001) > H (0.0001) > O (0.0)
905.4	Late effect of fracture of lower extremities	H (4926.3542) > B (3521.1339) > O (1677.6759) > W (-320.1852)	H (471.0) > O (387.0) > B (311.0) > W (282.0)	H (0.0001) > B (0.0001) > W (0.0001) > O (0.0001)
361.9	Retinal detachment NOS	W (-405.1429) > O (-1732.1328) > B (-2389.5837) > H (-2630.6747)	O (658.0) > W (519.0) > B (160.0) > H (112.0)	W (0.0001) > O (0.0001) > B (0.0) > H (0.0)
368.9	Unspecified visual disturbance	O (3074.0322) > W (1780.1969) > B (1092.5824) > H (-15.6024)	B (620.0) > W (360.0) > O (349.0) > H (119.0)	B (0.0001) > W (0.0001) > O (0.0001) > H (0.0)
881.01	Open wound of elbow	B (2745.274) > O (2504.4367) > H (2123.3295) > W (1274.9318)	O (677.0) > H (328.0) > B (293.0) > W (149.0)	O (0.0001) > H (0.0001) > B (0.0001) > W (0.0)
768.3	Fetal distress first noted during labor and delivery, in liveborn infant	O (-868.1705) > B (-1783.6566) > W (-2609.593) > H (-2942.1481)	O (1011.0) > H (240.0) > B (128.0) > W (68.0)	O (0.0002) > H (0.0001) > B (0.0) > W (0.0)
E915	Foreign body accidentally entering other orifice (category)	B (3549.3042) > H (2755.3636) > O (2339.2938) > W (2195.2242)	B (408.0) > H (388.0) > O (383.0) > W (267.0)	H (0.0001) > B (0.0001) > W (0.0001) > O (0.0001)
756.12	Spondylolisthesis, congenital	O (9268.9779) > W (7638.3292) > B (3210.957) > H (337.3551)	W (570.0) > O (430.0) > B (302.0) > H (143.0)	W (0.0001) > B (0.0001) > O (0.0001) > H (0.0)
389.2	Mixed conductive and sensorineural hearing loss	O (985.1331) > H (-735.7149) > W (-780.7738) > B (-1495.9657)	O (599.0) > H (300.0) > W (297.0) > B (249.0)	O (0.0001) > H (0.0001) > W (0.0001) > B (0.0001)
309.21	Separation anxiety disorder	O (1353.8237) > H (-235.6577) > B (-571.1341) > W (-918.7982)	O (719.0) > H (509.0) > B (147.0) > W (70.0)	H (0.0001) > O (0.0001) > B (0.0) > W (0.0)
205.00	Acute myeloid leukemia without mention of having achieved remission	W (-49.8131) > O (-1388.1444) > B (-2757.938) > H (-4025.3175)	W (817.0) > B (229.0) > O (207.0) > H (189.0)	W (0.0002) > B (0.0001) > H (0.0001) > O (0.0)
553.8	Hernia NEC	O (-7937.1463) > B (-9653.9494) > H (-10312.101) > W (-10992.6014)	O (699.0) > H (268.0) > W (237.0) > B (236.0)	O (0.0001) > H (0.0001) > W (0.0001) > B (0.0001)
009.0	Infectious colitis, enteritis, and gastroenteritis	O (14964.9418) > W (13043.6387) > B (11144.2598) > H (10368.3792)	O (483.0) > B (335.0) > W (315.0) > H (306.0)	H (0.0001) > O (0.0001) > B (0.0001) > W (0.0001)
564.09	Other constipation	H (9894.8154) > B (7595.2194) > O (6649.7292) > W (5843.0094)	H (575.0) > B (385.0) > W (288.0) > O (190.0)	H (0.0002) > B (0.0001) > W (0.0001) > O (0.0)
572.8	Other sequelae of chronic liver disease	O (44.701) > B (-2468.0665) > H (-3676.0886) > W (-4141.285)	W (462.0) > O (426.0) > B (340.0) > H (209.0)	W (0.0001) > B (0.0001) > O (0.0001) > H (0.0001)
643.03	Mild hyperemesis gravidarum, antepartum	B (6751.4391) > O (5305.5133) > H (3403.6812) > W (2463.2641)	B (655.0) > H (383.0) > O (320.0) > W (77.0)	B (0.0002) > H (0.0001) > O (0.0001) > W (0.0)
141.0	Malignant neoplasm of base of tongue	O (6177.4241) > W (5536.6) > B (2792.1864) > H (1448.0982)	W (1011.0) > B (195.0) > O (183.0) > H (44.0)	W (0.0002) > B (0.0) > O (0.0) > H (0.0)
813.01	Fracture of olecranon process of ulna, closed	H (2606.2896) > O (1883.3851) > B (1168.1687) > W (1166.2225)	O (541.0) > H (439.0) > W (268.0) > B (184.0)	H (0.0001) > O (0.0001) > W (0.0001) > B (0.0)
291.81	Alcohol withdrawal	H (12786.6629) > W (10462.3958) > B (9720.5283) > O (5344.2953)	H (467.0) > B (423.0) > W (310.0) > O (230.0)	H (0.0001) > B (0.0001) > W (0.0001) > O (0.0)
491.8	Other chronic bronchitis	O (-2977.2786) > W (-3322.9786) > B (-6111.9418) > H (-6739.7627)	W (512.0) > O (410.0) > H (282.0) > B (225.0)	W (0.0001) > H (0.0001) > O (0.0001) > B (0.0001)
304.20	Cocaine dependence, unspecified use	H (5156.0544) > B (5143.9762) > W (2529.3199) > O (2405.3928)	B (498.0) > O (473.0) > H (318.0) > W (139.0)	B (0.0001) > H (0.0001) > O (0.0001) > W (0.0)
446.20	Hypersensitivity angiitis, unspecified	H (9107.1284) > B (6253.8919) > O (3356.4333) > W (2463.9249)	H (804.0) > B (303.0) > O (196.0) > W (123.0)	H (0.0002) > B (0.0001) > O (0.0) > W (0.0)
V10.87	Personal history of malignant neoplasm of thyroid	W (1879.5217) > O (-533.1343) > B (-3036.991) > H (-3834.5915)	W (877.0) > O (266.0) > B (201.0) > H (81.0)	W (0.0002) > B (0.0) > O (0.0) > H (0.0)
388.9	Unspecified disorder of ear	B (5599.4231) > O (4173.8966) > H (2264.4746) > W (1946.0443)	B (954.0) > O (255.0) > H (155.0) > W (57.0)	B (0.0002) > H (0.0) > O (0.0) > W (0.0)
834.00	Closed dislocation of finger, unspecified part	O (279.9923) > B (159.9559) > H (-792.3232) > W (-1103.8781)	O (687.0) > H (286.0) > B (256.0) > W (187.0)	O (0.0001) > H (0.0001) > B (0.0001) > W (0.0)
410.00	Acute myocardial infarction, of anterolateral wall, episode of care unspecified	H (6224.947) > B (3062.4955) > O (-127.025) > W (-1231.6451)	H (710.0) > B (282.0) > W (241.0) > O (182.0)	H (0.0002) > B (0.0001) > W (0.0001) > O (0.0)
226	Benign neoplasm of thyroid glands (category)	W (4508.4228) > O (3295.9547) > B (-283.2092) > H (-2044.0117)	W (723.0) > O (475.0) > B (150.0) > H (62.0)	W (0.0002) > O (0.0001) > B (0.0) > H (0.0)
756.0	Congenital anomalies of skull and face bones	O (5175.8162) > W (2800.3587) > B (1512.3445) > H (743.3484)	O (461.0) > W (342.0) > H (311.0) > B (296.0)	H (0.0001) > W (0.0001) > O (0.0001) > B (0.0001)
722.71	Intervertebral disc disorder with myelopathy, cervical region	W (-4167.7386) > O (-4244.9261) > B (-6647.0073) > H (-7744.9412)	W (560.0) > B (380.0) > O (368.0) > H (101.0)	W (0.0001) > B (0.0001) > O (0.0001) > H (0.0)
173.3	Other malignant neoplasm of skin of other and unspecified parts of face	O (-2154.4464) > W (-2269.3679) > H (-4572.2902) > B (-6149.3159)	W (829.0) > O (348.0) > H (184.0) > B (48.0)	W (0.0002) > O (0.0001) > H (0.0001) > B (0.0)
416.9	Chronic pulmonary heart disease, unspecified	O (7563.2414) > W (5925.1338) > B (5830.5779) > H (4083.7985)	W (479.0) > B (442.0) > O (314.0) > H (173.0)	W (0.0001) > B (0.0001) > O (0.0001) > H (0.0)
078.8	Other specified diseases due to viruses and Chlamydiae	O (6810.3008) > B (3427.0895) > W (2473.3493) > H (2281.7824)	H (560.0) > O (554.0) > B (255.0) > W (37.0)	H (0.0002) > O (0.0001) > B (0.0001) > W (0.0)
323.9	Unspecified cause of encephalitis, myelitis, and encephalomyelitis	W (1916.2724) > O (597.0016) > B (-785.9262) > H (-864.5485)	W (520.0) > O (402.0) > B (285.0) > H (197.0)	W (0.0001) > B (0.0001) > O (0.0001) > H (0.0001)
996.78	Other complications due to other internal orthopedic device, implant, and graft	W (10632.2144) > O (5820.8925) > H (4953.4854) > B (4700.72)	W (758.0) > O (234.0) > H (218.0) > B (194.0)	W (0.0002) > H (0.0001) > B (0.0) > O (0.0)
age_104	age on record	O (-5244.2714) > W (-10894.9906) > B (-11922.947) > H (-15694.0592)	O (1107.0) > W (224.0) > B (58.0) > H (14.0)	O (0.0002) > W (0.0001) > B (0.0) > H (0.0)
491.20	Obstructive chronic bronchitis, without exacerbation	W (21694.6036) > O (20286.4254) > B (18880.358) > H (17694.901)	W (594.0) > B (364.0) > O (226.0) > H (218.0)	W (0.0001) > B (0.0001) > H (0.0001) > O (0.0)
348.2	Benign intracranial hypertension	O (3022.7219) > W (1915.3447) > B (1591.0324) > H (529.4197)	B (465.0) > W (401.0) > O (375.0) > H (159.0)	B (0.0001) > W (0.0001) > O (0.0001) > H (0.0)
471.9	Nasal polyp NOS	O (11142.763) > W (8629.5623) > B (7442.6151) > H (6833.7571)	W (461.0) > O (402.0) > B (288.0) > H (246.0)	W (0.0001) > H (0.0001) > B (0.0001) > O (0.0001)
664.31	Fourth-degree perineal laceration, with delivery	O (7011.3505) > W (5008.9372) > B (3201.8802) > H (2743.7455)	O (627.0) > H (437.0) > W (183.0) > B (148.0)	H (0.0001) > O (0.0001) > W (0.0) > B (0.0)
047.9	Viral meningitis NOS	O (5484.7742) > W (5205.1018) > B (4038.2291) > H (3617.4858)	O (560.0) > H (340.0) > B (273.0) > W (221.0)	H (0.0001) > O (0.0001) > B (0.0001) > W (0.0001)
E870.0	Accidental cut, puncture, perforation or hemorrhage during surgical operation	W (6546.4413) > O (6349.6353) > B (4826.6857) > H (4734.2956)	W (610.0) > B (317.0) > O (290.0) > H (177.0)	W (0.0001) > B (0.0001) > H (0.0) > O (0.0)
878.8	Open wound of other and unspecified parts of genital organs, without mention of complication	O (-1939.5941) > B (-3334.8718) > H (-3415.3663) > W (-4286.1013)	O (752.0) > H (369.0) > B (184.0) > W (88.0)	O (0.0001) > H (0.0001) > B (0.0) > W (0.0)
188.2	Malignant neoplasm of lateral wall of urinary bladder	W (2720.3778) > B (1288.1093) > H (1094.2577) > O (574.9369)	W (923.0) > O (246.0) > B (170.0) > H (53.0)	W (0.0002) > O (0.0) > B (0.0) > H (0.0)
V76.11	Screening mammogram for high-risk patient	O (14165.0257) > W (13033.8061) > B (11885.7568) > H (10076.61)	B (787.0) > W (313.0) > O (224.0) > H (68.0)	B (0.0002) > W (0.0001) > O (0.0) > H (0.0)
V58.83	Encounter for therapeutic drug monitoring	W (9790.6173) > O (8028.2044) > B (7931.9726) > H (7454.8182)	B (643.0) > W (462.0) > O (168.0) > H (119.0)	B (0.0002) > W (0.0001) > H (0.0) > O (0.0)
344.9	Paralysis NOS	O (3351.802) > B (2860.2088) > H (2153.7546) > W (902.8745)	O (527.0) > W (326.0) > B (294.0) > H (243.0)	O (0.0001) > W (0.0001) > B (0.0001) > H (0.0001)
727.1	Bunion	O (12451.776) > W (11912.1241) > H (10423.0156) > B (9917.9547)	W (375.0) > B (369.0) > O (356.0) > H (287.0)	W (0.0001) > B (0.0001) > H (0.0001) > O (0.0001)
780.1	Hallucinations	O (9539.8225) > B (7616.8326) > H (6677.4527) > W (6344.6007)	B (483.0) > W (331.0) > O (323.0) > H (249.0)	B (0.0001) > W (0.0001) > H (0.0001) > O (0.0001)
614.1	Chronic salpingitis and oophoritis	B (3512.2509) > O (3082.8334) > W (2876.6667) > H (2627.6918)	O (514.0) > B (348.0) > W (340.0) > H (183.0)	O (0.0001) > W (0.0001) > B (0.0001) > H (0.0001)
V67.01	Follow-up vaginal pap smear	H (12301.143) > B (11250.815) > W (11101.6758) > O (10848.9602)	B (548.0) > W (386.0) > H (301.0) > O (150.0)	B (0.0001) > W (0.0001) > H (0.0001) > O (0.0)
789.37	Abdominal or pelvic swelling, mass, or lump, generalized	O (5924.7442) > W (4541.9798) > B (2089.5077) > H (-1873.5793)	B (608.0) > W (481.0) > O (235.0) > H (57.0)	B (0.0001) > W (0.0001) > O (0.0) > H (0.0)
574.50	Calculus of bile duct without mention of cholecystitis, without mention of obstruction	O (8586.7438) > W (7194.0807) > B (3139.4265) > H (1874.7094)	W (509.0) > O (383.0) > H (271.0) > B (218.0)	W (0.0001) > H (0.0001) > O (0.0001) > B (0.0001)
041.89	Other specified bacterial infection in conditions classified elsewhere and of unspecified site	W (13554.0877) > O (12916.6209) > B (11669.5973) > H (8984.3716)	B (451.0) > W (445.0) > H (247.0) > O (235.0)	W (0.0001) > B (0.0001) > H (0.0001) > O (0.0)
227.1	Benign neoplasm of parathyroid gland	W (7687.575) > O (4172.1912) > B (3685.9178) > H (2444.318)	W (801.0) > O (419.0) > B (99.0) > H (59.0)	W (0.0002) > O (0.0001) > B (0.0) > H (0.0)
425.8	Cardiomyopathy in other diseases classified elsewhere	O (6308.4604) > B (5703.4129) > W (5654.322) > H (4752.1545)	B (599.0) > W (331.0) > O (293.0) > H (154.0)	B (0.0001) > W (0.0001) > O (0.0) > H (0.0)
V12.79	Other personal history of diseases of digestive system	W (1837.8721) > H (104.4125) > B (-49.6174) > O (-855.9328)	W (631.0) > B (382.0) > O (243.0) > H (120.0)	W (0.0002) > B (0.0001) > O (0.0) > H (0.0)
598.8	Other specified causes of urethral stricture	W (7426.6289) > B (3818.827) > O (3534.4744) > H (2883.1076)	W (616.0) > O (338.0) > B (246.0) > H (173.0)	W (0.0002) > B (0.0001) > O (0.0001) > H (0.0)
789.60	Abdominal tenderness, unspecified site	W (8138.595) > O (8113.2118) > B (4245.4627) > H (4037.8827)	W (582.0) > O (355.0) > H (261.0) > B (172.0)	W (0.0001) > H (0.0001) > O (0.0001) > B (0.0)
760.72	Narcotics affecting fetus or newborn via placenta or breast milk	O (-1072.4689) > B (-1722.0009) > H (-3408.4525) > W (-3661.6561)	O (1070.0) > B (152.0) > H (114.0) > W (34.0)	O (0.0002) > B (0.0) > H (0.0) > W (0.0)
493.10	Intrinsic asthma without mention of status asthmaticus	O (6083.5926) > W (4217.7015) > B (3753.1483) > H (989.7409)	B (849.0) > W (325.0) > O (137.0) > H (58.0)	B (0.0002) > W (0.0001) > O (0.0) > H (0.0)
569.82	Ulceration of intestine	W (5736.1998) > O (5494.182) > B (1901.5832) > H (91.9634)	W (782.0) > B (271.0) > O (233.0) > H (82.0)	W (0.0002) > B (0.0001) > O (0.0) > H (0.0)
294.1	Dementia in conditions classified elsewhere	W (9549.997) > O (8737.6454) > B (7924.5734) > H (6755.7065)	W (485.0) > O (412.0) > B (259.0) > H (210.0)	W (0.0001) > O (0.0001) > B (0.0001) > H (0.0001)
196.1	Secondary and unspecified malignant neoplasm of intrathoracic lymph nodes	W (4193.5412) > O (3520.8845) > B (758.359) > H (-327.9356)	W (751.0) > B (274.0) > O (262.0) > H (78.0)	W (0.0002) > B (0.0001) > O (0.0) > H (0.0)
780.61	Fever presenting with conditions classified elsewhere	B (5888.2014) > O (5494.9584) > W (5180.9122) > H (3671.4002)	B (589.0) > W (537.0) > O (147.0) > H (91.0)	B (0.0001) > W (0.0001) > H (0.0) > O (0.0)
958.3	Posttraumatic wound infection not elsewhere classified	O (2523.6806) > B (-1262.6285) > W (-2357.1836) > H (-3664.8202)	O (680.0) > B (273.0) > W (224.0) > H (186.0)	O (0.0001) > B (0.0001) > W (0.0001) > H (0.0001)
402.11	Benign hypertensive heart disease with heart failure	O (10100.6088) > B (8862.9222) > H (6738.655) > W (4836.3905)	B (945.0) > W (228.0) > O (146.0) > H (42.0)	B (0.0002) > W (0.0001) > O (0.0) > H (0.0)
V10.43	Personal history of malignant neoplasm of ovary	W (3731.0906) > O (2469.9575) > B (-182.4342) > H (-1149.0051)	W (743.0) > O (282.0) > B (262.0) > H (74.0)	W (0.0002) > B (0.0001) > O (0.0) > H (0.0)
369.00	Blindness of both eyes, impairment level not further specified	O (1456.0286) > B (-507.7073) > W (-1400.1074) > H (-1786.2611)	B (458.0) > O (410.0) > W (326.0) > H (166.0)	B (0.0001) > W (0.0001) > O (0.0001) > H (0.0)
701.1	Keratoderma, acquired	O (12263.2006) > W (9920.5377) > B (9892.351) > H (7683.5075)	B (555.0) > O (309.0) > W (290.0) > H (204.0)	B (0.0001) > W (0.0001) > H (0.0001) > O (0.0001)
295.32	Paranoid type schizophrenia, chronic state	B (4899.6765) > W (4801.5879) > O (4550.2332) > H (2574.2546)	B (542.0) > O (430.0) > H (216.0) > W (169.0)	B (0.0001) > O (0.0001) > H (0.0001) > W (0.0)
753.10	Cystic kidney disease, unspecified	O (7692.5085) > W (6746.6008) > B (6359.998) > H (5663.7084)	B (432.0) > W (429.0) > H (258.0) > O (235.0)	W (0.0001) > B (0.0001) > H (0.0001) > O (0.0)
571.1	Acute alcoholic hepatitis	O (1476.1803) > B (-397.3182) > H (-944.5877) > W (-1632.5627)	O (524.0) > B (306.0) > H (287.0) > W (236.0)	O (0.0001) > H (0.0001) > B (0.0001) > W (0.0001)
656.51	Poor fetal growth, affecting management of mother, delivered	O (7658.7775) > W (6188.0275) > B (5568.076) > H (4597.4459)	H (423.0) > O (368.0) > B (328.0) > W (230.0)	H (0.0001) > B (0.0001) > O (0.0001) > W (0.0001)
272.9	Unspecified disorder of lipoid metabolism	O (2997.3953) > W (-1358.3834) > B (-2387.7653) > H (-5502.7414)	W (459.0) > O (444.0) > B (283.0) > H (161.0)	W (0.0001) > O (0.0001) > B (0.0001) > H (0.0)
620.1	Corpus luteum cyst or hematoma	O (5860.8059) > W (5406.9196) > B (4791.1671) > H (4046.5331)	O (397.0) > B (345.0) > W (341.0) > H (263.0)	W (0.0001) > B (0.0001) > H (0.0001) > O (0.0001)
E878.4	Other restorative surgery causing abnormal patient reaction, or later complication, without mention of misadventure at time of operation	W (7862.3099) > O (4676.909) > B (1235.7915) > H (-703.6305)	W (733.0) > O (299.0) > B (189.0) > H (124.0)	W (0.0002) > O (0.0) > B (0.0) > H (0.0)
746.89	Other specified congenital anomalies of heart	O (2221.0011) > B (746.0173) > W (665.028) > H (-651.6701)	W (495.0) > O (472.0) > B (210.0) > H (168.0)	W (0.0001) > O (0.0001) > B (0.0) > H (0.0)
795.03	Papanicolaou smear of cervix with low grade squamous intraepithelial lesion (LGSIL)	O (768.2936) > B (597.0194) > W (350.1127) > H (-1273.8192)	B (792.0) > O (247.0) > W (231.0) > H (75.0)	B (0.0002) > W (0.0001) > O (0.0) > H (0.0)
714.9	Unspecified inflammatory polyarthropathy	O (8243.5025) > W (7716.2638) > B (4962.7516) > H (3605.061)	B (539.0) > W (447.0) > O (226.0) > H (132.0)	B (0.0001) > W (0.0001) > O (0.0) > H (0.0)
239.4	Neoplasm of unspecified nature of bladder	O (3258.428) > B (-1410.4173) > W (-1684.461) > H (-2768.1385)	W (707.0) > O (468.0) > B (112.0) > H (57.0)	W (0.0002) > O (0.0001) > B (0.0) > H (0.0)
787.6	Incontinence of feces	O (7145.9471) > W (6762.072) > B (4263.2325) > H (2919.7278)	B (413.0) > W (401.0) > O (343.0) > H (185.0)	W (0.0001) > B (0.0001) > O (0.0001) > H (0.0001)
041.6	Proteus (mirabilis) (morganii) infection in conditions classified elsewhere and of unspecified site	O (1242.7997) > B (-1365.8704) > W (-1722.2168) > H (-2106.6422)	O (536.0) > W (353.0) > B (291.0) > H (162.0)	O (0.0001) > W (0.0001) > B (0.0001) > H (0.0)
998.6	Persistent postoperative fistula	O (9622.4348) > H (8084.5903) > W (7839.7456) > B (7227.2338)	W (533.0) > O (308.0) > H (274.0) > B (224.0)	W (0.0001) > H (0.0001) > B (0.0001) > O (0.0001)
V58.4	Other aftercare following surgery	O (3379.0901) > W (3148.4421) > B (259.4804) > H (-1229.1926)	O (474.0) > W (404.0) > H (271.0) > B (190.0)	W (0.0001) > O (0.0001) > H (0.0001) > B (0.0)
719.49	Pain in joint involving multiple sites	O (3146.7012) > B (1502.5968) > W (624.6798) > H (367.916)	B (512.0) > W (327.0) > O (307.0) > H (191.0)	B (0.0001) > W (0.0001) > H (0.0001) > O (0.0001)
984.9	Toxic effect of unspecified lead compound	O (-900.7243) > W (-3327.2999) > B (-3722.2618) > H (-3751.4507)	O (670.0) > H (416.0) > B (173.0) > W (78.0)	H (0.0001) > O (0.0001) > B (0.0) > W (0.0)
458.29	Other iatrogenic hypotension	W (-1777.9114) > H (-2399.0602) > O (-2621.9812) > B (-2835.2348)	W (626.0) > B (353.0) > O (218.0) > H (140.0)	W (0.0002) > B (0.0001) > H (0.0) > O (0.0)
872.8	Open wound of ear NOS	O (3497.6026) > B (3260.2656) > H (2809.1471) > W (2438.0307)	O (594.0) > H (369.0) > B (260.0) > W (111.0)	H (0.0001) > O (0.0001) > B (0.0001) > W (0.0)
790.21	Impaired fasting glucose	O (9582.7845) > B (9325.0655) > W (8014.2347) > H (7263.4643)	B (826.0) > W (272.0) > O (182.0) > H (54.0)	B (0.0002) > W (0.0001) > O (0.0) > H (0.0)
191.0	Malignant neoplasm of cerebrum, except lobes and ventricles	W (4621.9286) > O (3618.0086) > B (-379.0827) > H (-1377.1872)	W (761.0) > O (303.0) > B (170.0) > H (99.0)	W (0.0002) > O (0.0) > B (0.0) > H (0.0)
656.11	Rhesus isoimmunization, affecting management of mother, delivered	O (3557.9563) > W (1261.4923) > B (-39.9407) > H (-1143.132)	O (709.0) > H (258.0) > W (225.0) > B (140.0)	O (0.0001) > H (0.0001) > W (0.0001) > B (0.0)
775.5	Other transitory neonatal electrolyte disturbances	O (2586.0325) > W (166.5844) > B (-540.3555) > H (-1049.3115)	O (462.0) > H (363.0) > B (262.0) > W (244.0)	H (0.0001) > O (0.0001) > B (0.0001) > W (0.0001)
308.9	Unspecified acute reaction to stress	H (9164.4549) > B (7840.7316) > O (7295.4731) > W (5188.9129)	B (469.0) > H (384.0) > O (300.0) > W (176.0)	B (0.0001) > H (0.0001) > O (0.0) > W (0.0)
461.0	Acute maxillary sinusitis	O (12465.1904) > W (8790.9825) > B (8431.3486) > H (5961.6363)	O (472.0) > B (302.0) > W (285.0) > H (268.0)	O (0.0001) > H (0.0001) > B (0.0001) > W (0.0001)
836.1	Tear of lateral cartilage or meniscus of knee, current	O (3991.9707) > W (2066.3605) > B (-974.3726) > H (-3022.5704)	W (449.0) > O (425.0) > B (334.0) > H (117.0)	W (0.0001) > B (0.0001) > O (0.0001) > H (0.0)
V45.0	Cardiac pacemaker in situ	O (1578.2403) > W (-1204.8363) > B (-4171.3303) > H (-5637.107)	O (641.0) > W (545.0) > B (98.0) > H (39.0)	W (0.0001) > O (0.0001) > B (0.0) > H (0.0)
362.04	Mild nonproliferative diabetic retinopathy	B (13708.336) > O (13045.7539) > H (12885.4855) > W (11885.0743)	B (1012.0) > O (155.0) > W (118.0) > H (37.0)	B (0.0002) > W (0.0) > O (0.0) > H (0.0)
754.30	Congenital dislocation of hip, unilateral	O (113.891) > W (-1207.6378) > B (-2917.6894) > H (-3025.1213)	O (610.0) > H (313.0) > W (265.0) > B (132.0)	O (0.0001) > H (0.0001) > W (0.0001) > B (0.0)
823.20	Closed fracture of shaft of tibia	O (473.8622) > B (-306.3641) > W (-513.8912) > H (-637.7644)	O (547.0) > H (383.0) > B (219.0) > W (171.0)	H (0.0001) > O (0.0001) > B (0.0001) > W (0.0)
996.01	Mechanical complication due to cardiac pacemaker (electrode)	O (9318.7337) > W (8750.4544) > B (1107.1936) > H (-969.134)	W (782.0) > O (279.0) > B (161.0) > H (97.0)	W (0.0002) > O (0.0) > B (0.0) > H (0.0)
707.14	Ulcer of heel and midfoot	O (561.4485) > W (-922.1168) > H (-979.1566) > B (-1409.8236)	B (685.0) > W (251.0) > H (219.0) > O (163.0)	B (0.0002) > W (0.0001) > H (0.0001) > O (0.0)
706.3	Seborrhea	O (-888.8335) > B (-3466.913) > W (-3740.5856) > H (-4142.0218)	O (616.0) > H (354.0) > B (267.0) > W (81.0)	O (0.0001) > H (0.0001) > B (0.0001) > W (0.0)
924.21	Contusion of ankle	O (985.8434) > H (361.8498) > B (316.8648) > W (-127.7091)	O (615.0) > H (328.0) > B (222.0) > W (153.0)	O (0.0001) > H (0.0001) > B (0.0001) > W (0.0)
345.1	Generalized convulsive epilepsy	O (3039.6664) > W (-88.9314) > B (-582.7894) > H (-1526.3745)	O (634.0) > H (279.0) > B (203.0) > W (202.0)	O (0.0001) > H (0.0001) > W (0.0) > B (0.0)
390	Rheumatic fever without mention of heart involvement (category)	O (-4998.3291) > B (-5752.0688) > H (-6577.2282) > W (-7285.4163)	O (750.0) > H (293.0) > B (177.0) > W (97.0)	O (0.0001) > H (0.0001) > B (0.0) > W (0.0)
345.11	Generalized convulsive epilepsy, with intractable epilepsy	W (5471.6059) > O (4566.2673) > B (4384.2115) > H (2337.968)	B (635.0) > W (413.0) > H (151.0) > O (118.0)	B (0.0001) > W (0.0001) > H (0.0) > O (0.0)
250.42	Diabetes mellitus type II [non-insulin dependent type] [NIDDM type] [adult-onset type] or unspecified type, uncontrolled, with renal manifestations	O (10258.8488) > B (7837.1357) > W (7609.9397) > H (7316.7952)	B (793.0) > W (191.0) > H (174.0) > O (159.0)	B (0.0002) > H (0.0) > W (0.0) > O (0.0)
530.85	Barrett's esophagus	W (-362.9786) > O (-421.8995) > B (-5666.2309) > H (-6316.6499)	W (852.0) > O (315.0) > B (101.0) > H (48.0)	W (0.0002) > O (0.0001) > B (0.0) > H (0.0)
368.13	Visual discomfort	O (3857.7293) > B (2985.1511) > H (2539.7111) > W (2009.5215)	H (481.0) > B (362.0) > O (316.0) > W (157.0)	H (0.0001) > B (0.0001) > O (0.0001) > W (0.0)
990	Effects of radiation unspecified (category)	O (617.2422) > W (-730.8413) > B (-765.6631) > H (-2275.4227)	W (801.0) > B (291.0) > O (176.0) > H (48.0)	W (0.0002) > B (0.0001) > O (0.0) > H (0.0)
174.5	Malignant neoplasm of lower-outer quadrant of female breast	O (5512.6661) > W (5217.742) > B (3253.3298) > H (1775.6851)	W (631.0) > B (358.0) > O (261.0) > H (60.0)	W (0.0002) > B (0.0001) > O (0.0) > H (0.0)
440.2	Atherosclerosis of native arteries of the extremities	O (3960.1586) > B (1981.9101) > H (752.8652) > W (716.5471)	O (610.0) > W (331.0) > B (255.0) > H (113.0)	O (0.0001) > W (0.0001) > B (0.0001) > H (0.0)
813.00	Fracture closed of upper end of forearm, unspecified	O (2232.2664) > B (182.5569) > W (-472.2587) > H (-772.3147)	O (618.0) > H (348.0) > W (173.0) > B (169.0)	O (0.0001) > H (0.0001) > W (0.0) > B (0.0)
841.9	Sprain of unspecified site of elbow and forearm	H (-1512.4397) > O (-1636.1175) > B (-2066.7638) > W (-2571.2928)	O (572.0) > H (396.0) > B (210.0) > W (126.0)	H (0.0001) > O (0.0001) > B (0.0) > W (0.0)
E947.8	Other drugs and medicinal substances causing adverse effects in therapeutic use	W (2100.1766) > O (1224.8096) > B (-1308.7184) > H (-3755.2367)	W (498.0) > B (381.0) > O (259.0) > H (157.0)	W (0.0001) > B (0.0001) > H (0.0) > O (0.0)
146.0	Malignant neoplasm of tonsil	O (3872.9885) > W (3759.8828) > B (2336.5615) > H (1529.7749)	W (911.0) > B (197.0) > O (138.0) > H (48.0)	W (0.0002) > B (0.0) > O (0.0) > H (0.0)
273.1	Monoclonal paraproteinemia	O (2224.4274) > B (996.0402) > W (-347.4322) > H (-1315.0876)	B (722.0) > W (345.0) > O (187.0) > H (39.0)	B (0.0002) > W (0.0001) > O (0.0) > H (0.0)
930.0	Corneal foreign body	H (-210.8142) > O (-666.0585) > W (-1191.3169) > B (-1240.2969)	O (607.0) > H (340.0) > B (202.0) > W (143.0)	O (0.0001) > H (0.0001) > B (0.0) > W (0.0)
715.94	Osteoarthrosis, unspecified whether generalized or localized, involving hand	O (4948.9875) > W (3330.712) > B (55.5976) > H (-2726.6995)	B (454.0) > W (435.0) > O (321.0) > H (81.0)	W (0.0001) > B (0.0001) > O (0.0001) > H (0.0)
780.50	Unspecified sleep disturbance	O (9638.7698) > W (6859.7253) > B (6061.0419) > H (4369.6191)	B (514.0) > W (377.0) > O (234.0) > H (166.0)	B (0.0001) > W (0.0001) > H (0.0) > O (0.0)
216.6	Benign neoplasm of skin of upper limb, including shoulder	O (9011.6747) > W (8334.2323) > B (4730.5625) > H (4462.8484)	W (585.0) > O (295.0) > B (233.0) > H (178.0)	W (0.0001) > B (0.0001) > H (0.0) > O (0.0)
996.7	Other complications of internal (biological) (synthetic) prosthetic device, implant, and graft	O (-8297.1111) > B (-9307.0346) > W (-10677.6898) > H (-10975.5351)	O (787.0) > W (317.0) > B (114.0) > H (71.0)	O (0.0001) > W (0.0001) > B (0.0) > H (0.0)
V15.85	History of exposure to potentially hazardous body fluids	O (-560.796) > W (-2556.6759) > B (-3945.9784) > H (-4780.655)	O (693.0) > W (321.0) > B (220.0) > H (55.0)	O (0.0001) > W (0.0001) > B (0.0001) > H (0.0)
752.6	Hypospadias and epispadias and other penile anomalies	O (1649.273) > W (543.4007) > B (-1320.7653) > H (-2494.2585)	O (865.0) > W (255.0) > H (101.0) > B (64.0)	O (0.0001) > W (0.0001) > H (0.0) > B (0.0)
532.40	Chronic or unspecified duodenal ulcer with hemorrhage, without mention of obstruction	O (5067.4351) > W (1415.0078) > B (722.4426) > H (-840.3594)	O (476.0) > W (381.0) > B (254.0) > H (171.0)	W (0.0001) > O (0.0001) > B (0.0001) > H (0.0)
131.9	Trichomoniasis NOS	O (16887.8755) > B (16119.786) > H (12778.4518) > W (11753.6916)	H (480.0) > B (442.0) > O (320.0) > W (39.0)	H (0.0001) > B (0.0001) > O (0.0001) > W (0.0)
719.48	Pain in joint involving other specified sites	O (7770.9268) > B (7636.1254) > W (6872.3532) > H (6604.9766)	B (639.0) > W (299.0) > O (224.0) > H (117.0)	B (0.0001) > W (0.0001) > O (0.0) > H (0.0)
601.9	Prostatitis NOS	O (-2533.554) > B (-4314.0903) > W (-4943.8471) > H (-5491.3972)	W (453.0) > O (440.0) > B (238.0) > H (147.0)	W (0.0001) > O (0.0001) > B (0.0001) > H (0.0)
239.1	Neoplasm of unspecified nature of respiratory system	O (1174.8509) > H (744.2865) > B (405.1766) > W (-1300.0155)	O (523.0) > W (335.0) > B (221.0) > H (196.0)	O (0.0001) > W (0.0001) > H (0.0001) > B (0.0001)
V71.8	Observation and evaluation for other specified suspected conditions	W (5741.7808) > O (4218.5807) > B (1367.8063) > H (294.914)	O (484.0) > W (483.0) > H (171.0) > B (136.0)	W (0.0001) > O (0.0001) > H (0.0) > B (0.0)
E887	FRACTURE, CAUSE NOS (category)	O (12166.7172) > W (11524.0276) > B (8674.0415) > H (7000.5483)	W (437.0) > O (341.0) > B (292.0) > H (204.0)	W (0.0001) > B (0.0001) > H (0.0001) > O (0.0001)
880.00	Open wound of shoulder region, without mention of complication	O (1878.2065) > B (1034.3281) > W (-139.0622) > H (-493.0557)	O (736.0) > B (267.0) > H (195.0) > W (73.0)	O (0.0001) > B (0.0001) > H (0.0001) > W (0.0)
285.22	Anemia in neoplastic disease	O (1344.4322) > W (-1676.3856) > B (-3414.2979) > H (-5706.5303)	W (586.0) > B (393.0) > H (156.0) > O (136.0)	W (0.0001) > B (0.0001) > H (0.0) > O (0.0)
172.9	Melanoma of skin, site unspecified	W (3887.7095) > O (1213.9439) > B (675.7631) > H (-415.3621)	W (859.0) > O (283.0) > B (74.0) > H (54.0)	W (0.0002) > O (0.0) > B (0.0) > H (0.0)
642.31	Transient hypertension of pregnancy, with delivery	O (13853.4486) > B (12274.3748) > W (11420.5912) > H (10932.1555)	H (490.0) > O (297.0) > B (275.0) > W (206.0)	H (0.0001) > B (0.0001) > W (0.0001) > O (0.0)
V31.00	Twin, mate liveborn, born in hospital, delivered without mention of cesarean section	W (7002.8204) > O (5789.9337) > B (3695.7761) > H (2569.1287)	O (483.0) > W (305.0) > H (298.0) > B (182.0)	H (0.0001) > O (0.0001) > W (0.0001) > B (0.0)
628.2	Infertility, female, of tubal origin	O (3640.562) > W (3127.0435) > B (3120.5533) > H (836.1201)	O (611.0) > W (334.0) > B (228.0) > H (94.0)	O (0.0001) > W (0.0001) > B (0.0001) > H (0.0)
285.8	Other specified anemias	B (5575.9342) > W (3514.4274) > O (3374.7967) > H (2718.8759)	B (700.0) > W (259.0) > O (167.0) > H (141.0)	B (0.0002) > W (0.0001) > H (0.0) > O (0.0)
V58.49	Encounter for other specified aftercare following surgery	W (5147.2733) > H (3668.0544) > B (2471.1773) > O (1723.4889)	W (492.0) > H (296.0) > B (293.0) > O (186.0)	W (0.0001) > H (0.0001) > B (0.0001) > O (0.0)
924.00	Contusion of thigh	O (2072.7823) > B (1815.835) > H (1296.2145) > W (119.3049)	O (576.0) > H (290.0) > B (249.0) > W (147.0)	O (0.0001) > H (0.0001) > B (0.0001) > W (0.0)
730.27	Unspecified osteomyelitis involving ankle and foot	O (3565.4109) > W (564.1784) > B (-1126.859) > H (-2375.2998)	B (415.0) > O (321.0) > W (307.0) > H (219.0)	B (0.0001) > W (0.0001) > H (0.0001) > O (0.0001)
475	Peritonsillar abscess (category)	B (6526.7501) > H (5057.5303) > O (4978.7716) > W (4105.4515)	B (433.0) > O (406.0) > H (314.0) > W (108.0)	B (0.0001) > H (0.0001) > O (0.0001) > W (0.0)
656.61	Excessive fetal growth, affecting management of mother, delivered	W (14334.0641) > O (13891.7369) > B (11264.6556) > H (10251.8266)	H (406.0) > O (343.0) > W (319.0) > B (191.0)	H (0.0001) > W (0.0001) > O (0.0001) > B (0.0)
204.00	Acute lymphoid leukemia without mention of having achieved remission	W (1702.9659) > H (536.5585) > O (339.1295) > B (-7.6943)	W (565.0) > H (271.0) > O (253.0) > B (169.0)	W (0.0001) > H (0.0001) > O (0.0) > B (0.0)
482.8	Pneumonia due to other specified bacteria	O (-6067.3911) > B (-7879.3432) > W (-9164.5164) > H (-9268.1042)	O (804.0) > W (190.0) > B (189.0) > H (71.0)	O (0.0001) > W (0.0) > B (0.0) > H (0.0)
V10.06	Personal history of malignant neoplasm of rectum, rectosigmoid junction, and anus	O (8086.3878) > W (7854.5505) > B (3169.6252) > H (1977.9077)	W (612.0) > O (271.0) > B (261.0) > H (109.0)	W (0.0002) > B (0.0001) > O (0.0) > H (0.0)
279.3	Unspecified immunity deficiency	W (2024.3685) > O (1683.004) > B (1227.8923) > H (637.2864)	O (469.0) > B (318.0) > W (315.0) > H (148.0)	W (0.0001) > O (0.0001) > B (0.0001) > H (0.0)
V46.1	Dependence on respirator [Ventilator]	W (6616.4217) > O (5659.9659) > B (3703.6483) > H (2259.4487)	W (514.0) > O (399.0) > B (203.0) > H (133.0)	W (0.0001) > O (0.0001) > B (0.0) > H (0.0)
996.72	Other complications due to other cardiac device, implant, and graft	O (12013.3702) > W (11823.1465) > B (10316.5814) > H (8787.9331)	W (611.0) > B (347.0) > O (176.0) > H (115.0)	W (0.0002) > B (0.0001) > H (0.0) > O (0.0)
161.1	Malignant neoplasm of supraglottis	O (3108.4068) > W (2588.4022) > B (1931.973) > H (644.591)	W (592.0) > B (455.0) > O (157.0) > H (44.0)	W (0.0001) > B (0.0001) > O (0.0) > H (0.0)
V58.66	Encounter for long-term (current) use of aspirin	O (12988.9363) > B (11258.8665) > W (10187.5386) > H (8216.1219)	B (753.0) > W (325.0) > O (126.0) > H (43.0)	B (0.0002) > W (0.0001) > O (0.0) > H (0.0)
794.30	Nonspecific abnormal function study, cardiovascular, unspecified	O (2990.1512) > W (2231.3398) > B (-97.4419) > H (-2015.538)	B (637.0) > W (360.0) > O (196.0) > H (53.0)	B (0.0001) > W (0.0001) > O (0.0) > H (0.0)
376.01	Orbital cellulitis	O (4920.7946) > W (2215.8587) > B (2197.8406) > H (1694.7103)	O (489.0) > B (326.0) > H (278.0) > W (153.0)	O (0.0001) > B (0.0001) > H (0.0001) > W (0.0)
V72.85	Other specified examination	B (17122.1013) > H (16936.5115) > W (14524.876) > O (14210.7869)	B (594.0) > H (329.0) > O (173.0) > W (150.0)	B (0.0001) > H (0.0001) > W (0.0) > O (0.0)
441.2	Thoracic aneurysm without rupture	W (4733.0521) > O (4162.5105) > B (3628.6486) > H (3392.9112)	W (543.0) > B (358.0) > O (266.0) > H (78.0)	W (0.0001) > B (0.0001) > O (0.0) > H (0.0)
age_105	age on record	O (-8898.71) > W (-13366.3125) > B (-13369.1494) > H (-16411.8054)	O (1002.0) > W (172.0) > B (56.0) > H (12.0)	O (0.0002) > W (0.0) > B (0.0) > H (0.0)
E934.2	Anticoagulants causing adverse effects in therapeutic use	O (3948.8644) > W (3292.1661) > H (2387.4509) > B (2215.8174)	W (442.0) > B (359.0) > O (232.0) > H (208.0)	W (0.0001) > B (0.0001) > H (0.0001) > O (0.0)
E988.9	Injury by unspecified means, undetermined whether accidentally or purposely inflicted	H (9507.6405) > W (8599.6804) > B (8574.3286) > O (6389.9588)	B (589.0) > H (253.0) > W (214.0) > O (184.0)	B (0.0001) > H (0.0001) > W (0.0001) > O (0.0)
704.01	Alopecia areata	H (2820.7761) > B (1709.3731) > O (400.0051) > W (-789.0605)	H (467.0) > O (336.0) > B (334.0) > W (103.0)	H (0.0001) > B (0.0001) > O (0.0001) > W (0.0)
562.12	Diverticulosis of colon with hemorrhage	B (17186.0244) > H (16694.233) > O (16401.4263) > W (13663.974)	B (452.0) > W (339.0) > H (229.0) > O (219.0)	B (0.0001) > W (0.0001) > H (0.0001) > O (0.0)
998.32	Disruption of external operation (surgical) wound	O (13256.244) > B (12867.4504) > H (12491.7797) > W (11556.4191)	W (485.0) > B (415.0) > O (171.0) > H (167.0)	W (0.0001) > B (0.0001) > H (0.0) > O (0.0)
793.19	Other nonspecific abnormal finding of lung field	W (13136.5402) > H (11753.6867) > B (11381.9687) > O (10411.4405)	B (547.0) > W (520.0) > O (121.0) > H (50.0)	B (0.0001) > W (0.0001) > O (0.0) > H (0.0)
161.0	Malignant neoplasm of glottis	O (2040.1952) > W (993.8556) > B (220.3064) > H (-1588.1939)	W (401.0) > B (364.0) > O (363.0) > H (107.0)	W (0.0001) > B (0.0001) > O (0.0001) > H (0.0)
770.7	Chronic respiratory disease arising in the perinatal period	O (4172.9692) > B (1200.8135) > H (-686.098) > W (-1183.7962)	B (602.0) > O (303.0) > H (177.0) > W (152.0)	B (0.0001) > O (0.0) > H (0.0) > W (0.0)
443.89	Other peripheral vascular disease	W (10848.6161) > O (10535.8639) > B (8833.0503) > H (7055.8377)	B (453.0) > W (449.0) > O (235.0) > H (96.0)	W (0.0001) > B (0.0001) > O (0.0) > H (0.0)
281.0	Pernicious anemia	O (6879.3813) > W (5544.5986) > B (2492.5457) > H (1856.3523)	W (489.0) > O (288.0) > B (262.0) > H (194.0)	W (0.0001) > B (0.0001) > H (0.0001) > O (0.0)
239.3	Neoplasm of unspecified nature of breast	O (864.7211) > B (-4328.2131) > H (-4705.1753) > W (-5058.9086)	O (502.0) > W (433.0) > B (169.0) > H (129.0)	W (0.0001) > O (0.0001) > B (0.0) > H (0.0)
592.9	Urinary calculus NOS	H (9628.6632) > B (7185.8935) > W (5798.5261) > O (5711.1908)	H (472.0) > O (294.0) > W (266.0) > B (198.0)	H (0.0001) > W (0.0001) > O (0.0) > B (0.0)
360.42	Blind hypertensive eye	O (6642.7962) > B (4320.8442) > H (4222.4026) > W (1840.0098)	O (450.0) > B (350.0) > H (338.0) > W (92.0)	H (0.0001) > B (0.0001) > O (0.0001) > W (0.0)
V57.1	Care involving other physical therapy	O (3516.9353) > W (582.4739) > B (-554.8203) > H (-3740.4268)	W (435.0) > B (420.0) > O (239.0) > H (136.0)	W (0.0001) > B (0.0001) > O (0.0) > H (0.0)
333.90	Unspecified extrapyramidal disease and abnormal movement disorder	O (468.8887) > W (-403.716) > B (-1089.6614) > H (-1204.0289)	O (475.0) > W (327.0) > B (230.0) > H (197.0)	W (0.0001) > O (0.0001) > H (0.0001) > B (0.0001)
557.0	Acute vascular insufficiency of intestine	O (5624.5873) > W (2247.8023) > B (946.5399) > H (18.3573)	W (405.0) > O (383.0) > B (255.0) > H (185.0)	W (0.0001) > O (0.0001) > B (0.0001) > H (0.0001)
709.01	Vitiligo	H (-128.0101) > B (-1367.1109) > O (-1941.4147) > W (-3293.6438)	H (423.0) > B (332.0) > O (292.0) > W (181.0)	H (0.0001) > B (0.0001) > O (0.0) > W (0.0)
437.1	Other generalized ischemic cerebrovascular disease	B (4007.1132) > O (3930.1112) > H (1524.1494) > W (901.2371)	B (593.0) > W (340.0) > O (252.0) > H (41.0)	B (0.0001) > W (0.0001) > O (0.0) > H (0.0)
707.03	Decubitus ulcer, lower back	O (12323.7044) > W (10300.283) > B (10279.0974) > H (5889.8919)	B (654.0) > W (379.0) > O (114.0) > H (78.0)	B (0.0002) > W (0.0001) > H (0.0) > O (0.0)
945.00	Burn of unspecified degree of unspecified site of lower limb [leg]	B (2938.8503) > H (2925.3822) > W (1661.4664) > O (1270.8025)	O (453.0) > H (341.0) > B (325.0) > W (106.0)	H (0.0001) > B (0.0001) > O (0.0001) > W (0.0)
524.60	Temporomandibular joint disorders, unspecified	H (10009.9499) > O (9723.493) > B (9120.6144) > W (8690.4788)	H (375.0) > B (372.0) > O (243.0) > W (234.0)	H (0.0001) > B (0.0001) > W (0.0001) > O (0.0)
291.0	Alcohol withdrawal delirium	O (3088.1068) > H (1412.9497) > W (1010.8272) > B (834.6942)	O (417.0) > H (282.0) > B (272.0) > W (252.0)	H (0.0001) > O (0.0001) > B (0.0001) > W (0.0001)
345.00	Generalized nonconvulsive epilepsy, without mention of intractable epilepsy	O (4473.4402) > W (3247.1552) > B (2201.7346) > H (2072.1673)	W (362.0) > H (318.0) > B (294.0) > O (246.0)	W (0.0001) > H (0.0001) > B (0.0001) > O (0.0)
395.0	Rheumatic aortic stenosis	O (10484.933) > W (7976.5286) > B (5391.5096) > H (3879.699)	W (463.0) > B (376.0) > O (224.0) > H (155.0)	W (0.0001) > B (0.0001) > H (0.0) > O (0.0)
366.53	After-cataract, obscuring vision	H (10436.7922) > B (8745.7906) > W (7663.791) > O (7327.9236)	B (349.0) > H (336.0) > W (280.0) > O (250.0)	H (0.0001) > B (0.0001) > W (0.0001) > O (0.0)
755.63	Other congenital deformity of hip (joint)	O (-1306.7925) > W (-1889.6806) > H (-2651.7784) > B (-2898.985)	O (540.0) > W (265.0) > H (240.0) > B (168.0)	O (0.0001) > H (0.0001) > W (0.0001) > B (0.0)
459.0	Hemorrhage NOS	O (739.4612) > W (-989.6562) > B (-1644.5144) > H (-2550.881)	O (356.0) > W (350.0) > B (318.0) > H (187.0)	W (0.0001) > B (0.0001) > O (0.0001) > H (0.0001)
428.30	Diastolic heart failure, unspecified	O (20160.078) > W (17526.3139) > B (17134.8092) > H (14157.8801)	B (649.0) > W (266.0) > H (174.0) > O (120.0)	B (0.0002) > W (0.0001) > H (0.0) > O (0.0)
[truncated: 13,228 more rows]
