# Supplementary material for: RIDDLE: Race and ethnicity Imputation from Disease history with Deep LEarning
Source: PLoS Comput Biol. 2018 Apr 26;14(4):e1006106. doi: 10.1371/journal.pcbi.1006106 (PMC5940243; doi:10.1371/journal.pcbi.1006106)
Supplement: S1 Code — The code is hosted on GitHub, and documentation is available at riddle.ai. (TXT) [file pcbi.1006106.s003.txt]

Our implementation of RIDDLE is available as an open-source Python library
at https://www.github.com/jisungk/riddle; documentation is available at
https://riddle.ai.
